# Supplementary material for: Comparing Genetic and Socioenvironmental Contributions to Ethnic Differences in C-Reactive Protein
Source: Front Genet. 2021 Oct 18;12:738485. doi: 10.3389/fgene.2021.738485 (PMC8558394; doi:10.3389/fgene.2021.738485)
Supplement: Supplementary file 2 [file Table1.XLSX]

## Sheet: Sheet1
	CRP model												Ethnicity model
Phenotype	CRP beta	Age beta	Sex (Male) beta	CRP lower bound	Age lower bound	Sex (Male) lower bound	CRP upper bound	Age upper bound	Sex (Male) upper bound	CRP pVal	Age pVal	Sex (Male) pVal	Ethnicity (Black) beta	Age beta	Sex (Male) beta	Ethnicity (Black) lower bound	Age lower bound	Sex (Male) lower bound	Ethnicity (Black) upper bound	Age upper bound	Sex (Male) upper bound	Ethnicity (Black) pVal	Age pVal	Sex (Male) pVal
10.0_Tuberculosis	0.555299	0.0256813	0.648453	0.432165	0.00720648	0.362395	0.678432	0.0441561	0.934512	9.66466e-19	0.00644012	8.87297e-06	2.40047	0.0418861	0.607275	1.9565	0.0233005	0.321444	2.84445	0.0604718	0.893106	3.07517e-26	1.0002e-05	3.12537e-05
110.1_Dermatophytosis	0.378236	0.0321399	0.415414	0.169931	0.00108498	-0.0501945	0.58654	0.0631948	0.881022	0.000372448	0.0425154	0.0803478	1.25974	0.040253	0.384055	0.0954355	0.00919856	-0.0810397	2.42405	0.0713074	0.84915	0.033954	0.0110687	0.105565
110.11_Dermatophytosis_of_nail	0.149041	0.0347335	0.745198	-0.0354227	0.00840876	0.336339	0.333505	0.0610583	1.15406	0.113287	0.00970904	0.000353881	1.46446	0.0401104	0.737867	0.55704	0.0138224	0.329284	2.37188	0.0663984	1.14645	0.0015608	0.00278495	0.000400833
110.12_Althete_s_foot	0.372143	0.00849694	1.16622	0.237921	-0.0103828	0.83334	0.506366	0.0273767	1.49911	5.50543e-08	0.377727	6.57911e-12	-0.154842	0.013853	1.13262	-1.55211	-0.00500648	0.800017	1.24242	0.0327124	1.46521	0.828054	0.149962	2.48298e-11
110.13_Dermatophytosis_of_the_body	0.505001	0.0637901	1.18379	0.219615	0.0160961	0.457238	0.790387	0.111484	1.91034	0.000523896	0.00875626	0.00140597	-12.7937	0.0705325	1.13274	-1153.87	0.0227966	0.406802	1128.28	0.118268	1.85868	0.982468	0.00378002	0.00222606
110.2_Dermatomycoses	-1.38659	0.072806	0.13759	-2.38157	-0.0391045	-1.46686	-0.391606	0.184717	1.74204	0.00630721	0.202274	0.866523	-12.17	0.0461297	0.151143	-1946.31	-0.0639738	-1.45002	1921.97	0.156233	1.75231	0.99016	0.411555	0.853219
112.0_Candidiasis	0.296289	0.0412286	-0.0887902	0.263772	0.0363343	-0.160759	0.328806	0.0461229	-0.016821	2.46773e-71	3.0965e-61	0.0156037	0.303149	0.0462445	-0.115058	0.0216393	0.0413615	-0.18693	0.584658	0.0511275	-0.0431863	0.0348046	6.53056e-77	0.00170298
112.3_Candidiasis_of_skin_and_nails	0.492957	0.0478497	-0.0545261	0.24191	0.00795837	-0.625751	0.744004	0.0877411	0.516699	0.000118795	0.0187241	0.851592	0.590913	0.0560404	-0.101272	-1.39653	0.0161597	-0.671918	2.57836	0.0959212	0.469375	0.560066	0.00588463	0.727967
117.0_Mycoses	0.313878	0.029372	0.371351	0.182595	0.0101604	0.081427	0.44516	0.0485837	0.661275	2.7861e-06	0.0027308	0.0120583	0.262582	0.0345229	0.343538	-0.881756	0.0153454	0.0539416	1.40692	0.0537004	0.633134	0.6529	0.000418273	0.02007
117.1_Histoplasmosis	-0.0145642	0.0801681	-0.557382	-0.783949	-0.042063	-2.25689	0.75482	0.202399	1.14213	0.970404	0.198622	0.520352	-12.033	0.0790627	-0.557751	-1907.53	-0.0426565	-2.25613	1883.47	0.200782	1.14063	0.990073	0.202985	0.5198
117.2_Coccidioidomycosis	-0.592254	0.105781	14.2149	-2.74712	-0.213582	-1369.92	1.56261	0.425145	1398.35	0.590104	0.516216	0.983941	-12.8258	0.0959338	14.2794	-7594.96	-0.221777	-1392.26	7569.31	0.413645	1420.82	0.997355	0.553973	0.984125
117.3_Blastomycotic_infection	-1.1042	0.00302859	14.2668	-3.45892	-0.236683	-1342.91	1.25053	0.24274	1371.45	0.358052	0.980244	0.983562	-13.388	-0.0144724	14.3776	-7839.14	-0.251473	-1426.95	7812.37	0.222528	1455.7	0.997325	0.904733	0.984401
117.4_Aspergillosis	0.523247	0.0488743	0.228547	0.401681	0.0294054	-0.0471587	0.644813	0.0683432	0.504253	3.28114e-17	8.64323e-07	0.104223	-0.154707	0.0565863	0.177458	-1.55002	0.0371176	-0.0979378	1.24061	0.076055	0.452854	0.827964	1.22149e-08	0.206607
130.0_Spirochetal_infection	0.284417	-0.00383259	1.27165	0.0423895	-0.0366641	0.664365	0.526444	0.0289989	1.87893	0.0212654	0.819027	4.05779e-05	-12.5331	-0.00064322	1.24661	-716.724	-0.0333648	0.63974	691.658	0.0320784	1.85348	0.972173	0.969267	5.67114e-05
130.1_Lyme_disease	-0.193844	0.0074641	-0.290317	-0.514219	-0.0338857	-0.960827	0.12653	0.0488139	0.380192	0.235667	0.723493	0.39609	-13.1814	0.0029781	-0.281347	-1197.08	-0.0379857	-0.951657	1170.71	0.0439419	0.388963	0.98259	0.886692	0.410707
131.0_Protozoan_infection	-0.00232752	0.0415184	-0.383609	-0.431187	-0.019873	-1.31679	0.426532	0.10291	0.549569	0.991513	0.185004	0.420417	-12.3624	0.0405135	-0.385016	-1187.38	-0.0205205	-1.31763	1162.65	0.101548	0.547596	0.983548	0.19326	0.418433
132.0_Infestation__lice__mites_	0.104727	0.00249896	0.179851	-0.209956	-0.039808	-0.493094	0.41941	0.044806	0.852797	0.51422	0.907835	0.600404	-13.1093	0.00314017	0.170572	-1197.81	-0.0389283	-0.501936	1171.59	0.0452087	0.843079	0.982697	0.883685	0.619107
132.1_Pediculosis_and_phthirus_infestation	0.910334	0.0655936	-15.3934	0.0538395	-0.0821864	-1476.48	1.76683	0.213374	1445.69	0.0372359	0.384328	0.983525	-14.5518	0.0765404	-15.5835	-7955.9	-0.0711923	-1556.19	7926.8	0.224273	1525.02	0.997134	0.309887	0.984183
133.0_Arthropod_borne_diseases	-0.0108555	-0.0403157	0.2759	-0.159352	-0.0593906	-0.0374534	0.137641	-0.0212409	0.589254	0.886069	3.43563e-05	0.0844013	4.19962	-0.00621526	0.331472	3.87218	-0.0256997	0.017124	4.52707	0.0132692	0.64582	1.94882e-139	0.53184	0.0387594
134.0_Helminthiases	-0.00392024	0.0214506	0.103913	-0.330221	-0.0229219	-0.579467	0.32238	0.065823	0.787294	0.981214	0.34339	0.765682	0.848724	0.0226883	0.106256	-1.15214	-0.0214995	-0.576772	2.84958	0.0668761	0.789283	0.405761	0.31425	0.760439
134.1_Intestinal_helminthiases	0.140168	-0.0274656	0.206635	-0.0125837	-0.0476222	-0.12381	0.29292	-0.00730906	0.537079	0.0720974	0.0075699	0.220345	-0.851454	-0.0258629	0.196151	-2.82069	-0.0459179	-0.134094	1.11778	-0.00580797	0.526397	0.396747	0.0114853	0.24437
136.0_Other_infectious_and_parasitic_diseases	0.287559	0.0333791	0.453884	0.180772	0.0176642	0.217883	0.394346	0.049094	0.689886	1.30708e-07	3.14036e-05	0.000163607	-0.137128	0.037752	0.428206	-1.27719	0.0220712	0.192431	1.00293	0.0534329	0.663982	0.813628	2.37404e-06	0.000371408
145.0_Cancer_of_mouth	0.238487	0.044535	0.572918	0.106608	0.0248045	0.281663	0.370365	0.0642656	0.864172	0.000393551	9.69091e-06	0.000115548	-0.807943	0.0477739	0.550809	-2.77502	0.028093	0.25983	1.15913	0.0674547	0.841789	0.420806	1.95832e-06	0.000207168
145.1_Cancer_of_lip	0.0843657	0.0508191	0.0266629	-0.15506	0.015331	-0.481258	0.323792	0.0863073	0.534584	0.489801	0.0050056	0.918053	-12.4511	0.0512785	0.0180738	-719.953	0.0159428	-0.489432	695.051	0.0866141	0.525579	0.972484	0.00445144	0.944353
145.2_Cancer_of_tongue	0.176632	0.0204743	0.986183	0.0811222	0.00722432	0.765039	0.272142	0.0337244	1.20733	0.000289317	0.00245692	2.32332e-18	-13.3517	0.022185	0.970073	-440.655	0.00898665	0.749091	413.952	0.0353834	1.19105	0.951167	0.000986019	7.70444e-18
145.3_Cancer_of_major_salivary_glands	0.0186372	0.016383	0.170746	-0.146465	-0.00591456	-0.176125	0.183739	0.0386805	0.517617	0.824901	0.149847	0.334651	0.547742	0.0174291	0.170503	-0.602292	-0.00477218	-0.17617	1.69778	0.0396304	0.517177	0.350563	0.123885	0.335065
145.4_Cancer_of_the_gums	-0.121862	0.0870468	0.185058	-0.44884	0.0354854	-0.478753	0.205117	0.138608	0.84887	0.46511	0.000936824	0.58479	-12.7454	0.0841166	0.193164	-1158.46	0.0327972	-0.47017	1132.97	0.135436	0.856499	0.982605	0.00131568	0.568172
145.5_Cancer_of_the_mouth_floor	0.513507	0.0261505	1.1172	0.301025	-0.0058335	0.583639	0.725988	0.0581345	1.65076	2.17253e-06	0.109047	4.06276e-05	-12.5686	0.0327517	1.06596	-713.812	0.000771569	0.532882	688.675	0.0647319	1.59903	0.971977	0.0447229	8.88354e-05
149.0_Cancer_of_larynx__pharynx__nasal_cavities	0.475376	0.0373876	1.13874	0.268933	0.00564827	0.620917	0.681818	0.0691269	1.65656	6.38511e-06	0.0209572	1.63141e-05	-12.5842	0.0435417	1.09133	-711.099	0.0118087	0.57397	685.931	0.0752746	1.60868	0.971833	0.00715971	3.55873e-05
149.1_Cancer_of_oropharynx	0.230849	0.00151842	1.17543	0.129884	-0.0121388	0.930189	0.331814	0.0151757	1.42068	7.41865e-06	0.8275	5.78109e-21	-13.2947	0.00393527	1.15498	-439.211	-0.00967082	0.909901	412.621	0.0175413	1.40007	0.951217	0.570798	2.5457e-20
149.2_Cancer_of_nasopharynx	0.19411	0.020554	0.62445	-0.0744932	-0.0170307	0.0315678	0.462713	0.0581387	1.21733	0.15666	0.283789	0.0389872	1.24231	0.0259725	0.611868	-0.185736	-0.0115793	0.0194379	2.67036	0.0635243	1.2043	0.088186	0.175228	0.0429422
149.3_Cancer_of_hypopharynx	0.375207	0.0371049	1.33486	0.150076	0.0032825	0.752924	0.600337	0.0709273	1.91679	0.00108881	0.0315409	6.92972e-06	-12.4391	0.0417996	1.29817	-707.288	0.00801623	0.716687	682.41	0.0755831	1.87965	0.97201	0.0153071	1.21064e-05
149.4_Cancer_of_larynx	0.419584	0.0823445	2.16056	0.318702	0.0647086	1.81657	0.520465	0.0999803	2.50455	3.58434e-16	5.62201e-20	7.9611e-35	-12.733	0.0879936	2.11804	-414.215	0.0703427	1.7742	388.749	0.105644	2.46187	0.950435	1.50159e-22	1.45711e-33
149.9_Cancer_of_of_nasal_cavities	0.182985	0.0398503	0.200827	-0.0304402	0.00854694	-0.258646	0.39641	0.0711537	0.660301	0.0928757	0.012592	0.39163	-12.6865	0.0418309	0.183461	-722.406	0.0106334	-0.27565	697.033	0.0730284	0.642571	0.972052	0.00858876	0.433508
150.0_Cancer_of_esophagus	0.214329	0.0943604	1.25687	0.154742	0.0841503	1.11034	0.273916	0.10457	1.40339	1.79146e-12	2.48212e-73	1.99147e-63	-1.14047	0.0971472	1.23495	-2.2749	0.0869496	1.08856	-0.00603545	0.107345	1.38134	0.0487935	8.42936e-78	2.07884e-61
151.0_Cancer_of_stomach	0.200329	0.0940515	1.00914	0.132978	0.0825486	0.852603	0.26768	0.105554	1.16568	5.55137e-09	8.49913e-58	1.35327e-36	0.406096	0.0975635	0.99044	-0.191496	0.0860877	0.834053	1.00369	0.109039	1.14683	0.182893	2.43801e-62	2.22355e-35
153.0_Colorectal_cancer	0.084386	0.0580216	-0.593891	-0.242411	0.00891203	-1.34222	0.411183	0.107131	0.154435	0.612784	0.0205777	0.119832	-12.8702	0.0584907	-0.603069	-1201.79	0.00958429	-1.35083	1176.05	0.107397	0.144694	0.983073	0.019075	0.113945
153.2_Colon_cancer	0.168763	0.0900563	0.406512	0.138747	0.0850642	0.342348	0.19878	0.0950483	0.470675	3.07557e-28	7.60717e-274	2.10098e-35	0.049394	0.0928052	0.389892	-0.26067	0.087825	0.325816	0.359458	0.0977854	0.453968	0.754867	4.70354e-292	8.65442e-33
153.3_Malignant_neoplasm_of_rectum__rectosigmoid_junction__and_anus	0.152432	0.077786	0.579715	0.115989	0.0719842	0.501062	0.188875	0.0835877	0.658368	2.44363e-16	3.42449e-152	2.65777e-47	-0.376945	0.0799258	0.564535	-0.829856	0.074138	0.485976	0.0759667	0.0857136	0.643094	0.102844	2.48198e-161	4.72849e-45
155.0_Cancer_of_liver_and_intrahepatic_bile_duct	0.322606	0.0849126	0.305751	0.227252	0.0686361	0.0967656	0.417961	0.101189	0.514737	3.33444e-11	1.53384e-24	0.00413761	0.655031	0.0906796	0.274786	-0.0957402	0.0744348	0.066046	1.4058	0.106924	0.483525	0.0872613	7.36857e-28	0.00987706
155.1_Malignant_neoplasm_of_liver__primary	0.438873	0.0830103	0.996441	0.318513	0.0620783	0.705789	0.559233	0.103942	1.28709	8.88844e-13	7.68509e-15	1.8255e-11	-0.0766148	0.0895824	0.951191	-1.47125	0.068648	0.660848	1.31802	0.110517	1.24153	0.914257	4.98298e-17	1.35357e-10
157.0_Pancreatic_cancer	0.189651	0.0831135	0.274862	0.126381	0.0726803	0.139388	0.252921	0.0935467	0.410336	4.22876e-09	5.8834e-55	6.99199e-05	-0.396118	0.0858746	0.256185	-1.2002	0.0754656	0.120864	0.407968	0.0962837	0.391506	0.334275	8.25359e-59	0.000206824
158.0_Neoplasm_of_unspecified_nature_of_digestive_system	0.132394	0.0672237	0.272615	0.0826184	0.0595059	0.166895	0.182169	0.0749414	0.378334	1.85641e-07	2.40322e-65	4.32503e-07	0.566827	0.0700161	0.261699	0.183643	0.062323	0.156082	0.95001	0.0777091	0.367315	0.00374012	3.57619e-71	1.19513e-06
159_Malignant_neoplasm_of_other_and_ill_defined_sites_within_the_digestive_organs_and_peritoneum	0.135179	0.0815335	0.404428	0.112056	0.0777978	0.355161	0.158303	0.0852692	0.453695	2.14737e-30	0	3.03618e-58	0.00795901	0.0837038	0.392177	-0.230038	0.079979	0.342969	0.245956	0.0874285	0.441386	0.947741	0	5.29917e-55
159.0_Malignant_neoplasm_of_other_and_ill_defined_sites_within_the_digestive_organs_and_peritoneum	0.135475	0.0816096	0.405419	0.112342	0.0778714	0.356131	0.158609	0.0853478	0.454707	1.70071e-30	0	1.79395e-58	0.0112842	0.0837876	0.393109	-0.226723	0.0800603	0.34388	0.249291	0.0875148	0.442339	0.925964	0	3.2804e-55
159.2_Malignant_neoplasm_of_small_intestine__including_duodenum	0.206268	0.0672856	0.400315	0.089626	0.0489228	0.148287	0.32291	0.0856484	0.652343	0.000528322	6.88145e-13	0.00185098	0.101447	0.0706327	0.380977	-1.0394	0.0523132	0.12921	1.24229	0.0889522	0.632743	0.861641	4.12978e-14	0.0030185
159.3_Malignant_neoplasm_of_gallbladder_and_extrahepatic_bile_ducts	0.282662	0.0833883	0.0901607	0.172111	0.0647482	-0.150473	0.393214	0.102028	0.330794	5.40597e-07	1.8169e-18	0.46273	0.0646915	0.0879185	0.0622045	-1.07541	0.0693134	-0.178148	1.2048	0.106524	0.302557	0.911448	2.00949e-20	0.611981
159.4_Malignant_neoplasm_of_retroperitoneum_and_peritoneum	0.130016	0.0895371	-1.28176	0.0137207	0.0700218	-1.59688	0.246312	0.109052	-0.966634	0.0284371	2.41873e-19	1.55982e-15	-12.7434	0.0909496	-1.29564	-430.338	0.0714915	-1.61056	404.851	0.110408	-0.980727	0.952306	5.13615e-20	7.39892e-16
164.0_Cancer_of_intrathoracic_organs	0.263904	0.068575	0.330162	0.0358154	0.0318269	-0.166145	0.491992	0.105323	0.826468	0.0233459	0.000254736	0.192288	1.10553	0.0743715	0.307993	-0.309567	0.0377162	-0.187812	2.52063	0.111027	0.803798	0.12572	6.98933e-05	0.223404
165.0_Cancer_within_the_respiratory_system	0.347827	0.0953096	0.714408	0.301137	0.0869708	0.608355	0.394518	0.103648	0.820462	2.76672e-48	3.79427e-111	8.4417e-40	-0.0257723	0.100637	0.679683	-0.55387	0.0923079	0.573781	0.502325	0.108966	0.785586	0.923798	5.64086e-124	2.75217e-36
165.1_Cancer_of_bronchus__lung	0.409692	0.0875687	0.327809	0.37832	0.0820524	0.258193	0.441064	0.093085	0.397426	1.71919e-144	1.58122e-212	2.7301e-20	-0.155282	0.093709	0.287417	-0.529125	0.0882002	0.217958	0.218562	0.0992178	0.356876	0.415587	9.97885e-244	5.05428e-16
170.1_Bone_cancer	0.126645	0.0344334	0.634328	-0.0167458	0.0140098	0.32134	0.270036	0.0548569	0.947316	0.0834391	0.000951707	7.12034e-05	-0.0201237	0.0364335	0.62402	-1.41774	0.0160813	0.311263	1.37749	0.0567857	0.936778	0.977486	0.00045042	9.20802e-05
170.2_Cancer_of_connective_tissue	0.0643342	0.0286922	0.351148	-0.0299072	0.0155617	0.151481	0.158575	0.0418227	0.550814	0.180904	1.84533e-05	0.000567006	0.603223	0.0305472	0.34749	-0.0609566	0.0174652	0.147952	1.2674	0.0436292	0.547028	0.0750623	4.72542e-06	0.000641993
172.11_Melanomas_of_skin	-0.0465631	0.0468014	-0.0273877	-0.0794216	0.0421255	-0.0958333	-0.0137046	0.0514774	0.041058	0.00547919	1.10101e-85	0.432891	-3.76531	0.0450599	-0.0254762	-5.71335	0.0404119	-0.0938823	-1.81726	0.0497078	0.0429299	0.000151653	1.67739e-80	0.465426
172.2_Other_non_epithelial_cancer_of_skin	-0.041344	0.0887684	0.259425	-0.0576125	0.0861731	0.225869	-0.0250756	0.0913637	0.29298	6.32652e-07	0	7.24011e-52	-2.65995	0.0873001	0.261322	-3.25107	0.0847153	0.227788	-2.06884	0.0898848	0.294856	1.14831e-18	0	1.15119e-52
172.3_Carcinoma_in_situ_of_skin	0.00260445	0.120111	0.114818	-0.05938	0.108964	-0.0134664	0.0645889	0.131258	0.243103	0.934366	5.27426e-99	0.0793926	-1.14801	0.119696	0.113532	-2.28222	0.108581	-0.0146449	-0.0138001	0.130811	0.241708	0.0472769	6.87155e-99	0.0825591
173.0_Neoplasm_of_uncertain_behavior_of_skin	-0.0727926	0.0410424	-0.059827	-0.207706	0.022184	-0.340443	0.062121	0.0599009	0.220789	0.290284	1.99413e-05	0.676047	-0.958828	0.0391856	-0.0556319	-2.92543	0.0204436	-0.336116	1.00777	0.0579276	0.224852	0.339277	4.16974e-05	0.697465
174.1_Breast_cancer__female_	0.00733676	0.0321621	-5.95115	-0.0299544	0.0268395	-6.75118	0.044628	0.0374846	-5.15111	0.699787	2.33263e-32	3.7988e-48	-0.206853	0.0321108	-5.95196	-0.581644	0.0268218	-6.752	0.167938	0.0373999	-5.15193	0.27937	1.19314e-32	3.68527e-48
174.11_Malignant_neoplasm_of_female_breast	0.0548816	0.0436326	-4.48066	0.039054	0.0413088	-4.64055	0.0707092	0.0459564	-4.32076	1.07491e-11	1.81025e-296	0	-0.495982	0.0442485	-4.48531	-0.68162	0.041938	-4.6452	-0.310344	0.046559	-4.32542	1.63586e-07	0	0
174.3_Neoplasm_of_uncertain_behavior_of_breast	0.0284421	0.012814	-3.63781	-0.13425	-0.00974319	-4.78304	0.191134	0.0353712	-2.49258	0.731866	0.26554	4.79014e-10	1.00439	0.0150513	-3.63676	0.104136	-0.00740374	-4.78194	1.90465	0.0375063	-2.49158	0.0287659	0.188935	4.83785e-10
180.1_Cervical_cancer	0.204726	-0.027941	-16.9387	0.099907	-0.0424175	-365.626	0.309544	-0.0134646	331.749	0.000129143	0.000154996	0.924147	-1.4483	-0.024992	-16.9542	-3.41282	-0.0393811	-366.301	0.516209	-0.010603	332.393	0.148472	0.000663548	0.92422
180.3_Cervical_intraepithelial_neoplasia__CIN___Cervical_dysplasia_	0.0504614	-0.0609613	-7.63145	0.0122932	-0.066236	-9.59075	0.0886297	-0.0556867	-5.67215	0.00956347	1.33164e-113	2.27508e-14	0.742209	-0.0591661	-7.63541	0.509219	-0.0644093	-9.59471	0.975199	-0.0539229	-5.67612	4.27539e-10	2.1702e-108	2.20574e-14
182.0_Malignant_neoplasm_of_uterus	0.253391	0.0695702	-17.6694	0.207876	0.0621661	-225.856	0.298907	0.0769743	190.518	1.01698e-27	9.74666e-76	0.867884	-0.133074	0.0738333	-17.6967	-0.643839	0.0664587	-226.633	0.37769	0.0812079	191.239	0.609597	9.8826e-86	0.868151
184.0_Cancer_of_other_female_genital_organs	0.227	0.00772622	-17.3949	0.0907286	-0.0116382	-593.069	0.363271	0.0270906	558.28	0.00109504	0.43421	0.952774	-0.260202	0.011343	-17.4183	-1.65723	-0.00793841	-594.849	1.13683	0.0306244	560.013	0.715073	0.248902	0.952854
184.1_Malignant_neoplasm_of_ovary_and_other_uterine_adnexa	-0.00476452	0.0866602	-17.0056	-0.181338	0.0578984	-582.091	0.171809	0.115422	548.08	0.957823	3.51735e-09	0.952966	-0.260129	0.0863849	-17.0056	-2.23133	0.0577655	-582.075	1.71108	0.115004	548.064	0.795908	3.29919e-09	0.952964
184.11_Malignant_neoplasm_of_ovary	0.0928191	0.0510455	-5.8997	0.039379	0.0429928	-7.03242	0.146259	0.0590983	-4.76698	0.000663524	1.93762e-35	1.81917e-24	-0.158481	0.0525522	-5.9069	-0.707198	0.0445385	-7.03961	0.390236	0.060566	-4.77418	0.571339	8.27821e-38	1.59918e-24
184.2_Cancer_of_other_female_genital_organs__excluding_uterus_and_ovary	0.215927	0.0170629	-5.12936	0.123764	0.00382155	-6.51602	0.308089	0.0303042	-3.7427	4.39042e-06	0.0115492	4.16643e-13	0.24889	0.0210167	-5.14514	-0.501782	0.00782625	-6.53185	0.999563	0.0342071	-3.75843	0.515797	0.00179099	3.54e-13
185.0_Cancer_of_prostate	-0.0117516	0.129382	7.48819	-0.0344183	0.125369	6.69096	0.0109151	0.133394	8.28541	0.309559	0	1.09961e-75	1.0728	0.130604	7.49449	0.906863	0.126603	6.6973	1.23874	0.134605	8.29168	8.53802e-37	0	8.15017e-76
187.0_Cancer_of_other_male_genital_organs	-0.0566598	0.0228233	-0.723645	-0.197291	0.00359017	-1.05108	0.0839713	0.0420564	-0.396205	0.429725	0.020028	1.48071e-05	-12.712	0.0207728	-0.721993	-448.104	0.00168331	-1.0493	422.68	0.0398623	-0.394681	0.954366	0.0329416	1.53689e-05
187.1_Malignant_neoplasm_of_unspecified_male_genital_organ	0.284361	0.0583838	17.857	0.0897068	0.0283409	-840.234	0.479015	0.0884267	875.948	0.00419361	0.000139593	0.967466	-16.4228	0.0617253	17.8363	-4728.65	0.0317167	-843.383	4695.81	0.0917339	879.056	0.99455	5.54239e-05	0.967621
187.2_Malignant_neoplasm_of_testis	0.0736746	-0.0639183	5.86957	-0.0384352	-0.0781548	3.90874	0.185784	-0.0496818	7.83039	0.197739	1.3712e-18	4.43763e-09	-1.68089	-0.0638943	5.86411	-3.6458	-0.0780651	3.90332	0.284024	-0.0497236	7.82489	0.0936098	9.80903e-19	4.58295e-09
187.8_Neoplasm_of_uncertain_behavior_of_male_genital_organs	0.0440016	0.0153036	17.2339	-0.12755	-0.007027	-511.941	0.215553	0.0376343	546.409	0.615164	0.179206	0.949105	-0.435563	0.0155713	17.23	-2.40757	-0.00667571	-511.955	1.53645	0.0378184	546.415	0.665086	0.170115	0.949117
189.0_Cancer_of_urinary_organs__incl__kidney_and_bladder_	0.190363	0.102879	1.13885	0.159371	0.0974104	1.06519	0.221355	0.108347	1.21252	2.22226e-33	1.20167e-297	1.12078e-201	-0.31313	0.105678	1.12037	-0.708712	0.10022	1.04679	0.0824524	0.111136	1.19396	0.120796	0	1.11585e-195
189.11_Malignant_neoplasm_of_kidney__except_pelvis	0.277301	0.0696961	0.746115	0.226909	0.0615439	0.632356	0.327692	0.0778482	0.859874	4.03085e-27	5.0671e-63	8.07076e-38	-0.320493	0.0737631	0.719452	-0.94421	0.0656252	0.605825	0.303224	0.0819011	0.833079	0.313879	1.31059e-70	2.30946e-35
189.12_Malignant_neoplasm_of_renal_pelvis	0.326677	0.115016	0.621369	0.137222	0.0788485	0.196812	0.516132	0.151183	1.04593	0.000725989	4.57863e-10	0.00412367	0.180656	0.120297	0.58945	-1.79262	0.0841847	0.165329	2.15393	0.15641	1.01357	0.857594	6.62092e-11	0.00644983
189.2_Cancer_of_bladder	0.140205	0.105732	1.2248	0.0798583	0.09508	1.07931	0.200552	0.116384	1.3703	5.27263e-06	2.65693e-84	3.71296e-61	-0.812934	0.10755	1.21081	-1.79624	0.0969177	1.06544	0.17037	0.118183	1.35619	0.105152	1.81098e-87	6.62301e-60
189.21_Malignant_neoplasm_of_bladder	0.139024	0.113702	1.27609	0.102204	0.107032	1.18641	0.175843	0.120371	1.36577	1.35694e-13	8.70938e-245	3.75657e-171	-0.873365	0.115506	1.26213	-1.49602	0.108848	1.17253	-0.25071	0.122165	1.35174	0.00597527	2.23616e-253	9.16971e-168
189.4_Malignant_neoplasm_of_other_urinary_organs	0.23549	0.122206	1.08725	0.0903011	0.0943715	0.741664	0.380679	0.15004	1.43283	0.00147797	7.62155e-18	6.99179e-10	-13.0222	0.125291	1.06284	-678.461	0.0974545	0.717521	652.417	0.153127	1.40815	0.969404	1.12683e-18	1.6141e-09
190.0_Cancer_of_eye	0.057026	0.04769	0.225696	-0.0746099	0.0284921	-0.0513949	0.188662	0.0668879	0.502787	0.395839	1.1228e-06	0.110393	-12.6673	0.0476808	0.219541	-442.166	0.028571	-0.0573408	416.832	0.0667906	0.496422	0.953904	1.00685e-06	0.120169
191.0_Manlignant_and_unknown_neoplasms_of_brain_and_nervous_system	0.0963388	0.0208129	0.263389	-0.0181679	0.00500151	0.0196759	0.210845	0.0366242	0.507101	0.0991493	0.00988155	0.0341582	0.375139	0.0228337	0.256679	-0.513297	0.0070812	0.013131	1.26358	0.0385862	0.500226	0.407904	0.0044969	0.0388628
191.1_Cancer_of_brain_and_nervous_system	0.214246	0.0472147	0.41285	-0.00959576	0.0135885	-0.0740004	0.438087	0.0808409	0.899701	0.0606631	0.00592337	0.0965021	-12.5334	0.0496846	0.392477	-719.076	0.0161588	-0.0939231	694.01	0.0832104	0.878877	0.972265	0.00367691	0.113764
191.11_Cancer_of_brain	0.0579889	0.0293128	0.510736	-0.0164285	0.0189758	0.351925	0.132406	0.0396498	0.669546	0.126691	2.7301e-08	2.91428e-10	-0.704917	0.0297468	0.505513	-1.68808	0.0194583	0.346809	0.278242	0.0400353	0.664217	0.159938	1.45509e-08	4.29256e-10
193.0_Thyroid_cancer	0.140215	0.00795385	-0.733842	0.0535916	-0.00403235	-0.94168	0.226839	0.0199401	-0.526003	0.00151113	0.193395	4.50687e-12	0.746663	0.0114497	-0.742984	0.191469	-0.000497627	-0.950707	1.30186	0.0233971	-0.53526	0.00839162	0.0603363	2.37648e-12
194.0_Cancer_of_other_endocrine_glands	0.174054	0.0138962	0.38934	0.00343327	-0.00967438	0.0196685	0.344674	0.0374667	0.759012	0.0455648	0.247882	0.0389945	1.22091	0.0190053	0.378974	0.317272	-0.00453969	0.00956728	2.12456	0.0425502	0.748381	0.00809422	0.113635	0.0443545
195.0_Cancer__suspected_or_other	-0.0228883	0.0526623	-0.0718663	-0.0826445	0.0441091	-0.196009	0.0368678	0.0612154	0.0522761	0.452819	1.56638e-33	0.256532	-0.109006	0.0521883	-0.070227	-0.704953	0.043676	-0.194284	0.486941	0.0607006	0.05383	0.719968	2.91396e-33	0.26721
195.1_Malignant_neoplasm__other	0.133751	0.0689296	0.297418	0.120228	0.0668664	0.268887	0.147273	0.0709929	0.325949	1.01419e-83	0	8.79825e-93	0.0425042	0.0710326	0.285456	-0.0901965	0.0689753	0.25697	0.175205	0.0730899	0.313942	0.530149	0	6.95816e-86
196.0_Radiotherapy	0.532095	0.133051	-0.508333	-0.4852	-0.0757007	-2.91185	1.54939	0.341803	1.89518	0.305289	0.211588	0.67849	-12.1759	0.140331	-0.566095	-3114.86	-0.0688016	-2.96744	3090.51	0.349463	1.83525	0.993863	0.188455	0.64405
197.0_Chemotherapy	0.231286	0.0395563	-0.284998	0.218974	0.0377689	-0.312233	0.243598	0.0413436	-0.257763	8.9406e-297	0	1.76601e-93	0.00703921	0.0431376	-0.304438	-0.110791	0.041357	-0.331606	0.12487	0.0449183	-0.277269	0.90679	0	6.59321e-107
198.0_Secondary_malignant_neoplasm	0.303511	0.0621352	-0.0565785	0.257502	0.0549388	-0.15727	0.34952	0.0693315	0.0441132	3.07358e-38	3.05144e-64	0.270766	-0.391099	0.0664584	-0.0862901	-0.96059	0.0592732	-0.186844	0.178391	0.0736435	0.0142634	0.178299	1.90126e-73	0.0925794
198.1_Secondary_malignancy_of_lymph_nodes	0.188872	0.0485189	-0.361315	0.166845	0.0452615	-0.410169	0.210898	0.0517764	-0.312461	2.19801e-63	2.3687e-187	1.29275e-47	-0.306808	0.0512551	-0.378298	-0.554955	0.0480079	-0.427093	-0.0586611	0.0545022	-0.329503	0.0153805	3.76578e-210	3.80851e-52
198.2_Secondary_malignancy_of_respiratory_organs	0.299958	0.0680492	0.0928664	0.26778	0.0629436	0.0230439	0.332136	0.0731547	0.162689	1.4188e-74	1.99242e-150	0.00913869	-0.236951	0.0724197	0.0639989	-0.610763	0.0673222	-0.00570851	0.136861	0.0775172	0.133706	0.214098	1.23937e-170	0.0719463
198.3_Secondary_malignant_neoplasm_of_digestive_systems	0.231105	0.0679253	-0.364459	0.191933	0.0617655	-0.451769	0.270276	0.074085	-0.277149	6.32129e-31	1.35545e-103	2.80342e-16	-0.120431	0.0714608	-0.386474	-0.542181	0.0653148	-0.473681	0.301318	0.0776067	-0.299267	0.575703	5.87374e-115	3.75594e-18
198.4_Secondary_malignant_neoplasm_of_liver	0.288006	0.069492	0.179907	0.258093	0.0647421	0.115233	0.317919	0.074242	0.24458	1.99021e-79	7.898e-181	4.97633e-08	-0.0478688	0.0738321	0.152336	-0.365409	0.0690899	0.0877725	0.269671	0.0785744	0.216899	0.767641	1.67773e-204	3.75491e-06
198.5_Secondary_malignancy_of_brain_spine	0.272445	0.0596206	-0.0108527	0.218291	0.0512582	-0.128537	0.326599	0.0679829	0.106832	6.17709e-23	2.2496e-44	0.856567	-0.623045	0.0633609	-0.0374516	-1.36746	0.0550134	-0.15499	0.121368	0.0717084	0.0800872	0.100919	4.65349e-50	0.532295
198.6_Secondary_malignancy_of_bone	0.304237	0.0789369	0.362079	0.271372	0.0735535	0.290688	0.337103	0.0843202	0.433471	1.44733e-73	1.23745e-181	2.7754e-23	-0.0451357	0.0834828	0.332289	-0.400976	0.0781067	0.261022	0.310705	0.088859	0.403555	0.803665	1.88216e-203	6.33085e-20
198.7_Secondary_malignant_neoplasm_of_skin	0.184756	0.0498777	-0.0224558	0.0696668	0.0328466	-0.269519	0.299845	0.0669087	0.224607	0.001653	9.46649e-09	0.85861	-0.432678	0.0524207	-0.0396874	-1.82587	0.0354352	-0.286505	0.96051	0.0694062	0.20713	0.542723	1.45884e-09	0.752643
199.0_Neoplasm_of_uncertain_behavior	0.217763	0.0407433	0.21143	0.168616	0.0336124	0.105932	0.26691	0.0478741	0.316928	3.81068e-18	4.14242e-29	8.56579e-05	0.383128	0.04451	0.192735	-0.0146389	0.0373923	0.08735	0.780895	0.0516277	0.298121	0.0590485	1.55046e-34	0.000337716
199.4_Neurofibromatosis	0.229429	-0.000446217	-0.103227	0.0517088	-0.0246246	-0.494069	0.407149	0.0237321	0.287616	0.0113989	0.971146	0.604701	-0.446361	0.00265433	-0.122545	-2.41931	-0.0214528	-0.513042	1.52659	0.0267614	0.267952	0.657459	0.829141	0.538507
200.0_Myeloproliferative_disease	0.197795	0.0681367	0.166622	0.137024	0.0584778	0.0360744	0.258567	0.0777955	0.29717	1.78051e-10	1.77149e-43	0.0123646	1.21198	0.0732908	0.152239	0.856156	0.0636619	0.0218074	1.56781	0.0829196	0.28267	2.45809e-11	2.50217e-50	0.0221573
201.0_Hodgkin_s_disease	0.347606	-0.0138626	0.415648	0.244773	-0.0279578	0.185459	0.450439	0.000232652	0.645838	3.46613e-11	0.0539032	0.000401549	-0.410583	-0.00899162	0.38538	-1.55024	-0.0230551	0.155431	0.729072	0.00507182	0.61533	0.480117	0.21016	0.00102064
202.0_Cancer_of_other_lymphoid__histiocytic_tissue	0.273425	0.0428294	0.402383	0.22604	0.035726	0.298483	0.32081	0.0499328	0.506283	1.17628e-29	3.16889e-32	3.18575e-14	-0.0724844	0.0470191	0.377583	-0.566898	0.0399317	0.273803	0.421929	0.0541064	0.481364	0.773849	1.17822e-38	9.97099e-13
202.2_Non_Hodgkins_lymphoma	0.255665	0.0556019	0.387879	0.213041	0.0490084	0.294884	0.298289	0.0621955	0.480874	6.57424e-32	2.31086e-61	2.95931e-16	-0.246313	0.0594322	0.364248	-0.739846	0.0528538	0.271362	0.247219	0.0660106	0.457135	0.327983	3.69656e-70	1.51964e-14
202.21_Nodular_lymphoma	0.283616	0.0513833	0.108312	0.198671	0.0382876	-0.0774208	0.36856	0.064479	0.294045	5.98904e-11	1.46846e-14	0.253049	-0.962185	0.0552859	0.0812605	-2.35205	0.0422203	-0.104273	0.42768	0.0683516	0.266794	0.174827	1.10081e-16	0.390655
202.23_Lymphosarcoma	0.36901	0.0374948	-0.904431	-0.139727	-0.0398783	-2.21261	0.877746	0.114868	0.403747	0.155128	0.342217	0.1754	-12.9046	0.042356	-0.940676	-1932.38	-0.0348124	-2.24781	1906.57	0.119525	0.366461	0.989487	0.282026	0.158398
202.24_Large_cell_lymphoma	0.210179	0.0712335	0.464165	0.143736	0.0605669	0.319892	0.276621	0.0819001	0.608438	5.64589e-10	3.80642e-39	2.86851e-10	-0.141308	0.074464	0.44473	-0.887016	0.0638229	0.300603	0.6044	0.0851052	0.588857	0.710337	8.22069e-43	1.46819e-09
204.0_Leukemia	0.23063	0.0400289	0.542464	0.154059	0.0287447	0.374169	0.307202	0.0513131	0.710759	3.56223e-09	3.58483e-12	2.65756e-10	-0.527277	0.043235	0.521393	-1.51238	0.0319807	0.353262	0.457823	0.0544893	0.689524	0.294143	5.09475e-14	1.21632e-09
204.1_Lymphoid_leukemia	0.108664	0.0592179	0.789223	-0.11573	0.02533	0.293122	0.333058	0.0931058	1.28532	0.342557	0.000614879	0.00182076	0.992241	0.0624105	0.782488	-0.421063	0.0286315	0.286752	2.40555	0.0961894	1.27822	0.168811	0.000293173	0.00197691
204.11_Lymphoid_leukemia__acute	0.338965	-0.00731553	0.182118	0.137988	-0.0351045	-0.26523	0.539943	0.0204735	0.629467	0.000947602	0.605878	0.424921	-0.142062	-0.0022802	0.152567	-2.11936	-0.0300119	-0.294348	1.83523	0.0254515	0.599483	0.888015	0.871971	0.503438
204.12_Lymphoid_leukemia__chronic	0.00672834	0.0917249	0.77939	-0.0670996	0.079642	0.619347	0.0805563	0.103808	0.939433	0.858234	4.53357e-50	1.36402e-21	0.0643677	0.0918865	0.778915	-0.682192	0.0798486	0.618993	0.810927	0.103924	0.938837	0.865807	1.32802e-50	1.34547e-21
204.2_Myeloid_leukemia	0.569975	0.0959963	0.746893	0.310359	0.0470636	0.131652	0.829591	0.144929	1.36213	1.68491e-05	0.000120521	0.0173424	-12.8556	0.103888	0.68903	-1142.63	0.054872	0.0743538	1116.92	0.152903	1.30371	0.982207	3.26555e-05	0.0280169
204.21_Myeloid_leukemia__acute	0.293783	0.0543583	0.464213	0.204165	0.0404332	0.266535	0.383401	0.0682834	0.66189	1.31797e-10	1.99474e-14	4.17152e-06	-0.41919	0.0586198	0.436441	-1.55673	0.0447213	0.238973	0.718348	0.0725183	0.633908	0.470135	1.37874e-16	1.47831e-05
204.22_Myeloid_leukemia__chronic	0.398523	0.0272	0.336483	0.266614	0.00768283	0.0414752	0.530432	0.0467172	0.63149	3.19106e-09	0.00630481	0.0253835	-0.11838	0.0331299	0.298931	-1.51463	0.0136408	0.0042905	1.27787	0.0526191	0.593572	0.86802	0.000862944	0.0467559
204.3_Monocytic_leukemia	0.439129	0.106567	0.947996	0.199494	0.0609391	0.372861	0.678764	0.152196	1.52313	0.000328631	4.70333e-06	0.00123526	-13.0044	0.112666	0.903254	-1130.35	0.0669808	0.328577	1104.34	0.158351	1.47793	0.981801	1.34121e-06	0.00206589
204.4_Multiple_myeloma	0.162396	0.0785085	0.463923	0.0956948	0.0676638	0.320323	0.229098	0.0893532	0.607523	1.8253e-06	1.07337e-45	2.42016e-10	1.21387	0.0829738	0.45284	0.819791	0.0721713	0.309361	1.60796	0.0937763	0.59632	1.56821e-09	3.22638e-51	6.17489e-10
208.0_Benign_neoplasm_of_colon	0.138219	0.0572865	0.429992	0.126421	0.0555322	0.404882	0.150016	0.0590408	0.455103	1.11797e-116	0	5.86141e-247	-0.119033	0.0593364	0.417425	-0.241505	0.057588	0.392359	0.00343848	0.0610848	0.442491	0.0567883	0	1.15244e-233
210.0_Benign_neoplasm_of_lip__oral_cavity__and_pharynx	0.0937639	0.0160709	-0.0223845	0.0377583	0.00837496	-0.142482	0.14977	0.0237668	0.0977127	0.00103313	4.26082e-05	0.71488	-0.510965	0.0172031	-0.0302287	-1.16845	0.00954413	-0.150242	0.146517	0.024862	0.0897844	0.12771	1.07077e-05	0.621537
211.0_Benign_neoplasm_of_other_parts_of_digestive_system	0.152441	0.0606537	-0.30721	0.130775	0.057331	-0.354819	0.174108	0.0639763	-0.2596	2.93694e-43	2.38851e-280	1.16062e-36	-0.360511	0.0628673	-0.321483	-0.61652	0.059556	-0.369038	-0.104501	0.0661785	-0.273927	0.00578004	4.37682e-303	4.5346e-40
212.0_Benign_neoplasm_of_respiratory_and_intrathoracic_organs	0.161862	0.0197496	0.5205	0.0716842	0.00720456	0.324201	0.25204	0.0322947	0.7168	0.000434849	0.0020317	2.02564e-07	0.397342	0.0228032	0.508247	-0.305363	0.0102944	0.312096	1.10005	0.035312	0.704397	0.267752	0.000352963	3.80473e-07
213.0_Benign_neoplasm_of_bone_and_articular_cartilage	0.0685229	-0.00346571	-0.258873	-0.0291444	-0.0164658	-0.471146	0.16619	0.00953435	-0.0465996	0.1691	0.601315	0.0168379	0.622244	-0.00154021	-0.263594	-0.0425016	-0.0144785	-0.475773	1.28699	0.011398	-0.0514162	0.0665575	0.815513	0.0148954
214.0_Lipoma	-0.0413246	0.0357178	1.0665	-0.0846159	0.0297917	0.968608	0.00196665	0.0416439	1.1644	0.0613553	3.34049e-32	3.71153e-101	0.374762	0.0354886	1.07017	0.0333363	0.0295897	0.972314	0.716189	0.0413876	1.16802	0.03145	4.32675e-32	6.28254e-102
214.1_Lipoma_of_skin_and_subcutaneous_tissue	0.0378779	0.00460877	0.127839	0.0129805	0.00129167	0.0751755	0.0627753	0.00792587	0.180502	0.00286553	0.00646597	1.95763e-06	0.729997	0.0063286	0.126823	0.571417	0.00302373	0.0741811	0.888577	0.00963347	0.179464	1.84054e-19	0.00017459	2.33645e-06
215.0_Other_benign_neoplasm_of_connective_and_other_soft_tissue	0.00167756	0.0117932	-0.138318	-0.0509316	0.00472291	-0.250489	0.0542867	0.0188634	-0.0261474	0.950166	0.00107848	0.015656	0.480303	0.0124475	-0.13748	0.103421	0.00541185	-0.249598	0.857184	0.0194831	-0.0253625	0.0124966	0.00052516	0.0162464
216.0_Benign_neoplasm_of_skin	0.00831445	0.00171353	-0.351155	-0.0107093	-0.000820836	-0.392759	0.0273382	0.00424789	-0.309551	0.391657	0.185116	1.79894e-61	-1.03298	0.00115404	-0.352801	-1.30434	-0.00136397	-0.394391	-0.761612	0.00367205	-0.311211	8.60107e-14	0.369037	4.51736e-62
217.0_Vascular_hamartomas_and_non_neoplastic_nevi	0.0125182	-0.00348291	-0.655526	-0.227184	-0.0354553	-1.21008	0.25222	0.0284894	-0.100976	0.918473	0.83093	0.0205121	-12.7349	-0.00437802	-0.658029	-726.159	-0.0361168	-1.21235	700.689	0.0273608	-0.10371	0.972091	0.786887	0.0199832
217.1_Nevus__non_neoplastic	0.0644851	0.0403262	0.0441575	-0.00512234	0.0303185	-0.103176	0.134093	0.0503338	0.191491	0.0694114	2.83963e-15	0.556919	-0.245975	0.0411843	0.0386973	-0.992091	0.0312206	-0.10853	0.50014	0.0511479	0.185925	0.518182	5.43271e-16	0.606443
218.1_Uterine_leiomyoma	0.0830305	-0.0343714	-8.55707	0.066055	-0.0366914	-9.94007	0.100006	-0.0320513	-7.17408	9.1044e-22	2.24194e-185	7.60025e-34	1.41223	-0.030171	-8.56467	1.32641	-0.0324867	-9.9476	1.49806	-0.0278553	-7.18174	3.62358e-228	7.83928e-144	6.61503e-34
218.2_Other_benign_neoplasm_of_uterus	0.230356	-0.01786	-17.2279	0.142135	-0.0301374	-366.687	0.318577	-0.00558269	332.231	3.09309e-07	0.0043556	0.923025	1.08452	-0.0123159	-17.2488	0.580951	-0.0245459	-367.322	1.58809	-8.58884e-05	332.825	2.43095e-05	0.0484126	0.923067
221.0_Benign_neoplasm_of_other_female_genital_organs	0.142357	-0.00622995	-17.8273	0.0286129	-0.0219549	-595.816	0.256102	0.00949502	560.161	0.014167	0.437452	0.951795	0.159872	-0.00356362	-17.8386	-0.830512	-0.0191942	-596.528	1.15026	0.012067	560.85	0.75171	0.654982	0.951823
222.0_Benign_neoplasm_of_male_genital_organs	-0.00414543	0.0380174	5.3956	-0.148049	0.0185131	3.43252	0.139758	0.0575217	7.35868	0.954975	0.000133273	7.1628e-08	0.715917	0.0389778	5.39817	-0.281042	0.0195226	3.43512	1.71288	0.0584329	7.36121	0.159294	8.61087e-05	7.05768e-08
223.0_Benign_neoplasm_of_kidney_and_other_urinary_organs	-0.000578034	0.0615853	0.666438	-0.125029	0.0431267	0.398719	0.123873	0.080044	0.934157	0.992737	6.18453e-11	1.06642e-06	0.720149	0.0624097	0.666852	-0.169113	0.0440404	0.399293	1.60941	0.0807789	0.934412	0.11246	2.75698e-11	1.03472e-06
224.0_Benign_neoplasm_of_eye	0.173912	0.00306694	-0.111166	-0.034835	-0.0255105	-0.569267	0.38266	0.0316444	0.346934	0.102492	0.833399	0.634345	-12.9065	0.00482208	-0.126343	-727.743	-0.0236118	-0.584115	701.93	0.033256	0.331429	0.971771	0.739596	0.588549
224.1_Benign_neoplasm_of_eye__uveal	0.0720084	0.138275	-0.246928	-0.140298	0.0966372	-0.698922	0.284315	0.179913	0.205065	0.506201	7.57488e-11	0.284283	-12.3405	0.138903	-0.255087	-678.449	0.0973225	-0.706662	653.768	0.180484	0.196488	0.971035	5.85617e-11	0.26823
225.0_Benign_neoplasm_of_brain_and_other_parts_of_nervous_system	1.66932	-0.00952262	-13.7546	-0.179857	-0.258903	-1326.54	3.51849	0.239858	1299.03	0.0768386	0.940341	0.983616	-13.4872	0.0065684	-14.2035	-8085.71	-0.24242	-1584.24	8058.73	0.255557	1555.84	0.997387	0.958764	0.985854
225.1_Benign_neoplasm_of_brain__cranial_nerves__meninges	0.0956465	0.0376873	-0.486679	0.0355407	0.0289899	-0.621937	0.155752	0.0463847	-0.351422	0.00181529	2.01621e-17	1.76027e-12	-0.177831	0.0391472	-0.494661	-0.802628	0.0304886	-0.629827	0.446967	0.0478058	-0.359494	0.576948	7.90318e-19	7.34911e-13
225.2_Benign_neoplasm_of_spinal_cord__meninges	0.0633125	0.0400151	-0.918768	-0.161458	0.00734885	-1.46959	0.288083	0.0726814	-0.367945	0.580896	0.0163552	0.0010785	-12.6291	0.0401323	-0.925391	-715.65	0.00764388	-1.47591	690.392	0.0726206	-0.374872	0.971913	0.0154734	0.000985657
226.0_Benign_neoplasm_of_thyroid_glands	0.0413101	-0.000830374	-1.35134	-0.0606905	-0.0146745	-1.63791	0.143311	0.0130137	-1.06477	0.427322	0.906417	2.41045e-20	0.0225249	-7.35558e-05	-1.35416	-0.86352	-0.0138352	-1.64064	0.90857	0.013688	-1.06768	0.960261	0.991641	1.96035e-20
227.0_Benign_neoplasm_of_other_endocrine_glands_and_related_structures	0.295164	-0.0152412	-0.979493	-0.130259	-0.074239	-2.10103	0.720587	0.0437566	0.142045	0.173878	0.612628	0.0869464	-12.4973	-0.0115316	-1.00514	-1181.52	-0.0702593	-2.12601	1156.53	0.0471962	0.115736	0.983283	0.700348	0.0788176
227.1_Benign_neoplasm_of_adrenal_gland	0.350274	0.0344612	0.10207	0.235912	0.0173356	-0.15164	0.464636	0.0515869	0.355781	1.93608e-09	8.01488e-05	0.430396	0.886443	0.041272	0.0721956	0.130462	0.0241634	-0.181269	1.64242	0.0583806	0.32566	0.0215504	2.26609e-06	0.576662
227.2_Benign_neoplasm_of_parathyroid_gland	-0.0205936	0.0558294	-1.10163	-0.105974	0.0431108	-1.31692	0.0647864	0.068548	-0.886333	0.636397	7.73626e-18	1.13783e-23	0.981575	0.0569483	-1.09752	0.464146	0.0442978	-1.31272	1.499	0.0695988	-0.882319	0.000200727	1.11329e-18	1.5909e-23
227.3_Benign_neoplasm_of_pituitary_gland_and_craniopharyngeal_duct__pouch_	0.0881687	0.0116536	0.142471	-0.00354231	-0.0008123	-0.0528716	0.17988	0.0241194	0.337813	0.0595297	0.0669143	0.152867	1.47439	0.0163711	0.14094	1.04875	0.00391852	-0.0543014	1.90003	0.0288236	0.336182	1.12739e-11	0.00997431	0.157112
228.0_Hemangioma_and_lymphangioma__any_site	0.0417451	0.0203793	-0.0483636	-0.00135211	0.014464	-0.14003	0.0848424	0.0262947	0.0433032	0.0576338	1.45434e-11	0.301098	-0.28755	0.0208219	-0.051831	-0.740983	0.0149371	-0.143442	0.165884	0.0267067	0.0397802	0.213893	4.06688e-12	0.267477
229.0_Benign_neoplasm_of_unspecified_sites	0.0210238	-0.00120351	-0.574354	-0.0151893	-0.00604483	-0.656887	0.057237	0.00363782	-0.491822	0.255174	0.626096	2.32734e-42	-0.553258	-0.00129946	-0.576443	-0.965142	-0.00611012	-0.658941	-0.141375	0.0035112	-0.493946	0.0084709	0.596508	1.08622e-42
229.1_Benign_neoplasm_of_lymph_nodes	-0.139021	0.0369147	-0.422146	-0.41767	-0.00150418	-1.0177	0.139628	0.0753336	0.173407	0.32815	0.0596696	0.164747	-13.3074	0.0334481	-0.414439	-1184.8	-0.00467923	-1.00972	1158.19	0.0715755	0.180844	0.982238	0.085537	0.172399
230.0_Kaposi_s_sarcoma	-0.200926	-0.113846	16.5969	-0.829977	-0.197764	-1355.63	0.428125	-0.0299278	1388.83	0.531292	0.00783855	0.981088	1.57623	-0.112257	16.6018	-0.507476	-0.19626	-1353.99	3.65993	-0.0282545	1387.2	0.138174	0.00881349	0.981059
240.0_Simple_and_unspecified_goiter	0.158852	0.0304766	-1.39444	0.0906121	0.0206157	-1.58625	0.227093	0.0403374	-1.20264	5.05539e-06	1.38166e-09	4.5318e-46	0.754114	0.0342432	-1.40305	0.306578	0.0244153	-1.5948	1.20165	0.044071	-1.2113	0.000957899	8.5452e-12	1.21117e-46
241.0_Nontoxic_nodular_goiter	-0.136589	0.112365	-1.56556	-0.920935	-0.0216256	-3.71444	0.647757	0.246356	0.583309	0.732866	0.100252	0.153311	-12.9474	0.109104	-1.55835	-3055.47	-0.0243178	-3.70662	3029.58	0.242526	0.589922	0.993345	0.108993	0.155098
241.1_Nontoxic_uninodular_goiter	0.0565002	0.0166758	-1.34476	-0.0171698	0.00647323	-1.54623	0.13017	0.0268784	-1.14329	0.132796	0.00135767	4.16511e-39	-0.119047	0.0175391	-1.3482	-0.818535	0.00739199	-1.54963	0.580442	0.0276862	-1.14678	0.738705	0.000704638	2.57895e-39
241.2_Nontoxic_multinodular_goiter	0.196855	0.0370513	-1.54251	0.134128	0.0277945	-1.72833	0.259583	0.0463082	-1.3567	7.70423e-10	4.33176e-15	1.60489e-59	1.10489	0.0422445	-1.55271	0.748111	0.0330118	-1.73848	1.46167	0.0514771	-1.36694	1.28133e-09	3.02131e-19	2.57513e-60
242.0_Thyrotoxicosis_with_or_without_goiter	0.254019	0.0367567	-1.04693	0.211754	0.0304861	-1.15547	0.296283	0.0430272	-0.938394	4.96199e-32	1.49968e-30	1.03794e-79	0.661666	0.0417875	-1.06346	0.36319	0.035533	-1.17195	0.960141	0.0480419	-0.954974	1.39353e-05	3.51873e-39	2.88112e-82
242.1_Graves__disease	0.103288	-0.0116332	-1.41993	0.0284762	-0.0217708	-1.63385	0.178101	-0.00149555	-1.20601	0.00680999	0.0245057	1.07889e-38	0.999455	-0.00807147	-1.42283	0.595249	-0.0181816	-1.63672	1.40366	0.00203868	-1.20895	1.25799e-06	0.117643	7.41959e-39
242.2_Toxic_multinodular_goiter	0.378458	0.0315052	-1.91043	0.219121	0.00755435	-2.46783	0.537795	0.0554561	-1.35302	3.2349e-06	0.0099329	1.84931e-11	1.90194	0.0425701	-1.93002	1.24678	0.0186151	-2.48731	2.5571	0.0665252	-1.37272	1.27174e-08	0.000495794	1.13946e-11
242.3_Exophthalmos	0.184052	0.0140907	-1.27578	0.040385	-0.00615036	-1.66937	0.327719	0.0343317	-0.8822	0.0120419	0.172437	2.10958e-10	0.812559	0.0184189	-1.28557	-0.0831869	-0.00176827	-1.67904	1.70831	0.038606	-0.892094	0.075413	0.0737303	1.51708e-10
244.1_Secondary_hypothyroidism	0.227517	0.0477041	-1.37616	0.180942	0.0406327	-1.50671	0.274092	0.0547754	-1.24562	1.02557e-21	6.53822e-40	7.75563e-95	0.433612	0.0519708	-1.3915	0.0636938	0.0449216	-1.522	0.803531	0.05902	-1.26101	0.0215939	2.50741e-47	5.39443e-97
244.2_Acquired_hypothyroidism	0.322643	0.0343341	-1.02901	0.173541	0.0120538	-1.41533	0.471746	0.0566145	-0.642697	2.22362e-05	0.00252512	1.78276e-07	0.490781	0.0400868	-1.05171	-0.657137	0.0178509	-1.43785	1.6387	0.0623227	-0.665564	0.402051	0.000410228	9.38673e-08
244.4_Hypothyroidism_NOS	0.236755	0.0475969	-1.37696	0.222789	0.0454967	-1.41535	0.250721	0.049697	-1.33858	4.43097e-242	0	0	-0.600157	0.0509969	-1.39482	-0.778965	0.0489059	-1.43316	-0.421349	0.0530879	-1.35647	4.75301e-11	0	0
244.5_Congenital_hypothyroidism	0.340741	0.0876756	-1.52079	0.0435367	0.0361122	-2.39817	0.637945	0.139239	-0.643419	0.0246353	0.00086033	0.000680551	-12.8094	0.0923248	-1.54899	-1145.66	0.0408353	-2.42603	1120.04	0.143814	-0.671955	0.982319	0.000440791	0.000536946
245.0_Thyroiditis	0.118373	0.0246628	-1.48525	-0.0883832	-0.00471171	-2.08192	0.325129	0.0540373	-0.888571	0.261808	0.0998496	1.06758e-06	-12.8784	0.0256629	-1.49436	-721.777	-0.00355251	-2.09089	696.02	0.0548782	-0.897835	0.971596	0.0851352	9.11213e-07
245.1_Thyroiditis__acute_and_subacute	-0.131591	0.0196414	-0.59268	-0.623235	-0.0457338	-1.66709	0.360054	0.0850166	0.481728	0.599867	0.55596	0.279616	-13.2985	0.0162942	-0.588206	-1980.33	-0.0485428	-1.66237	1953.73	0.0811312	0.485955	0.989428	0.622324	0.283151
245.2_Chronic_thyroiditis	0.251405	-0.0045764	-17.025	-0.18713	-0.0663585	-1597.41	0.689941	0.0572057	1563.36	0.261176	0.884568	0.983155	-16.3445	-0.00142055	-17.0465	-8214.1	-0.0628915	-1600.21	8181.41	0.0600504	1566.12	0.996882	0.963873	0.983163
245.21_Chronic_lymphocytic_thyroiditis	0.099767	0.0169722	-2.33047	-0.0146433	0.000888533	-2.78738	0.214177	0.0330559	-1.87356	0.0874307	0.0386174	1.57435e-23	-0.208292	0.0185231	-2.33682	-1.34919	0.00252405	-2.79368	0.932602	0.034522	-1.87996	0.720471	0.0232577	1.1821e-23
246.0_Other_disorders_of_thyroid	0.207649	0.0402692	-1.31441	0.128967	0.0285681	-1.53094	0.286331	0.0519703	-1.09787	2.30959e-07	1.52826e-11	1.22378e-32	0.024573	0.0437438	-1.32879	-0.723353	0.0320828	-1.54525	0.772499	0.0554049	-1.11233	0.948656	1.94712e-13	2.42404e-33
246.7_Abnormal_results_of_function_study_of_thyroid	-0.0139063	0.0315747	-0.595398	-0.2758	-0.00485935	-1.1782	0.247988	0.0680087	-0.012595	0.917112	0.0894029	0.0452502	0.388611	0.0318029	-0.593831	-1.59732	-0.00444106	-1.17647	2.37454	0.0680469	-0.011196	0.701327	0.0854679	0.0457571
249.0_Secondary_diabetes_mellitus	0.757097	-0.0335618	1.38313	-0.0678819	-0.151555	-0.881632	1.58208	0.0844314	3.6479	0.0720674	0.577193	0.231312	-13.0983	-0.0244489	1.31254	-3352.3	-0.142777	-0.950715	3326.1	0.0938787	3.5758	0.993866	0.6855	0.255684
250.1_Type_1_diabetes	0.348317	0.027287	0.535915	0.316107	0.0226247	0.464264	0.380526	0.0319493	0.607566	1.05735e-99	1.84269e-30	1.17e-48	1.07082	0.0344708	0.508069	0.86911	0.0298031	0.436519	1.27252	0.0391385	0.579619	2.35166e-25	1.7644e-47	4.9583e-44
250.11_Type_1_diabetes_with_ketoacidosis	0.368952	-0.0189161	0.268943	0.268672	-0.0326184	0.0452384	0.469231	-0.0052138	0.492647	5.54723e-13	0.00681524	0.0184572	0.816656	-0.0119892	0.240807	0.181948	-0.0257148	0.0173194	1.45136	0.00173654	0.464295	0.0116751	0.0868977	0.034699
250.12_Type_1_diabetes_with_renal_manifestations	0.430245	0.00799939	0.62315	0.251493	-0.0173673	0.215358	0.608997	0.0333661	1.03094	2.38748e-06	0.536526	0.00274412	1.4772	0.017821	0.589959	0.566248	-0.00767973	0.182522	2.38815	0.0433218	0.997395	0.00148152	0.170778	0.00453997
250.13_Type_1_diabetes_with_ophthalmic_manifestations	0.291123	0.024972	0.550167	0.216259	0.0142962	0.384816	0.365988	0.0356478	0.715519	2.50406e-14	4.54861e-06	6.96975e-11	0.884998	0.0309027	0.527658	0.38418	0.0202203	0.362451	1.38582	0.0415852	0.692864	0.000533274	1.42908e-08	3.85052e-10
250.14_Type_1_diabetes_with_neurological_manifestations	0.559657	0.0143312	0.602996	0.439259	-0.00336959	0.323271	0.680054	0.0320319	0.882722	8.18546e-20	0.112545	2.38896e-05	0.204271	0.0227732	0.552755	-0.939954	0.00503638	0.273336	1.3485	0.04051	0.832174	0.726414	0.0118528	0.000105638
250.2_Type_2_diabetes	0.418085	0.0613456	0.673197	0.405852	0.0594491	0.646164	0.430318	0.0632421	0.700229	0	0	0	1.20792	0.0689964	0.629683	1.1284	0.0671037	0.602852	1.28744	0.0708892	0.656514	9.2239e-195	0	0
250.21_Type_2_diabetes_with_ketoacidosis	0.403732	0.00504448	0.477512	0.272315	-0.0134498	0.182081	0.535149	0.0235387	0.772942	1.73038e-09	0.592928	0.00153523	2.25055	0.0190854	0.452445	1.76391	0.000392041	0.157267	2.7372	0.0377787	0.747623	1.25574e-19	0.045385	0.00266275
250.22_Type_2_diabetes_with_renal_manifestations	0.625251	0.0628053	1.14544	0.524261	0.045734	0.888386	0.726241	0.0798767	1.40249	6.93087e-34	5.56714e-13	2.46459e-18	2.27153	0.0791904	1.09792	1.83694	0.0620365	0.841017	2.70613	0.0963443	1.35482	1.2554e-24	1.45463e-19	5.46286e-17
250.23_Type_2_diabetes_with_ophthalmic_manifestations	0.316595	0.0634078	0.7971	0.273108	0.0565385	0.698487	0.360083	0.0702771	0.895713	3.4215e-46	3.71056e-73	1.58074e-56	1.4393	0.0711399	0.772754	1.19081	0.0642659	0.674235	1.68779	0.0780138	0.871272	7.2252e-30	1.77713e-91	2.46704e-53
250.24_Type_2_diabetes_with_neurological_manifestations	0.550108	0.0526993	0.938406	0.488058	0.0427084	0.788681	0.612158	0.0626902	1.08813	1.24922e-67	4.72892e-25	1.10238e-34	0.539992	0.0616483	0.888697	-0.011252	0.0516359	0.739154	1.09124	0.0716608	1.03824	0.0548633	1.56203e-33	2.36197e-31
250.3_Insulin_pump_user	0.277399	0.033418	-0.253172	0.0453469	-0.000518715	-0.774197	0.509452	0.0673547	0.267853	0.0191307	0.053606	0.34091	1.09799	0.0398163	-0.273911	-0.322058	0.00586887	-0.794528	2.51803	0.0737637	0.246707	0.129657	0.021516	0.302453
250.41_Impaired_fasting_glucose	0.316957	0.0418348	0.415911	0.225459	0.0281678	0.214843	0.408455	0.0555018	0.61698	1.12524e-11	1.97947e-09	5.03079e-05	0.537406	0.0474854	0.389625	-0.213892	0.0338218	0.188746	1.2887	0.0611491	0.590504	0.160925	9.65863e-12	0.000143795
250.42_Other_abnormal_glucose	0.363535	0.0275117	0.399626	0.286044	0.0162165	0.227769	0.441026	0.038807	0.571483	3.75505e-20	1.80722e-06	5.17444e-06	1.51247	0.0365096	0.372387	1.11298	0.0251774	0.2007	1.91196	0.0478417	0.544074	1.16781e-13	2.70979e-10	2.12684e-05
250.5_Glycosuria_or_Acetonuria	0.223012	-0.113025	-0.959283	0.0763982	-0.135537	-1.34935	0.369625	-0.0905126	-0.569219	0.00287053	7.55809e-23	1.43462e-06	0.250864	-0.109167	-0.970351	-0.746169	-0.131645	-1.36027	1.2479	-0.0866888	-0.580433	0.621908	1.75252e-21	1.07402e-06
250.6_Polyneuropathy_in_diabetes	0.586963	0.0492468	1.07688	0.512065	0.0372075	0.890262	0.66186	0.061286	1.26351	3.03432e-53	1.08126e-15	1.17375e-29	0.556206	0.0587267	1.02382	-0.106248	0.0466546	0.837405	1.21866	0.0707987	1.21024	0.099843	1.5047e-21	5.07383e-27
250.7_Diabetic_retinopathy	0.281404	0.0620879	0.779451	0.238524	0.0553407	0.682089	0.324284	0.068835	0.876814	7.3324e-38	1.02068e-72	1.74853e-55	1.37723	0.0689992	0.758532	1.13608	0.0622597	0.661254	1.61839	0.0757388	0.855809	4.39559e-29	1.46466e-89	9.92187e-53
251.0_Other_disorders_of_pancreatic_internal_secretion	0.640151	0.0307179	0.217841	0.0388391	-0.0628369	-1.17008	1.24146	0.124273	1.60577	0.036928	0.519876	0.758368	-12.4925	0.0390832	0.153654	-1961.52	-0.0545042	-1.23294	1936.54	0.132671	1.54025	0.989977	0.413069	0.828058
251.1_Hypoglycemia	0.406987	0.0472501	0.620952	0.358753	0.0398322	0.512011	0.455221	0.054668	0.729893	1.9678e-61	9.08069e-36	5.61745e-29	1.15555	0.0555002	0.586937	0.848132	0.048071	0.478132	1.46297	0.0629295	0.695742	1.74127e-13	1.51697e-48	3.98371e-26
251.8_Abnormality_of_secretion_of_glucagon_or_gastrin	0.201735	-0.00816758	-0.5032	-0.832165	-0.149304	-2.90587	1.23564	0.132969	1.89947	0.702143	0.909695	0.681452	-12.7493	-0.00595386	-0.520425	-3234.63	-0.146348	-2.92145	3209.13	0.13444	1.8806	0.993812	0.933757	0.670965
252.0_Disorders_of_parathyroid_gland	-0.0108895	0.0466744	-0.983566	-0.317608	0.00204987	-1.73514	0.295829	0.091299	-0.23199	0.944524	0.0403647	0.0103191	0.801152	0.0476243	-0.980792	-1.19441	0.00322711	-1.73202	2.79671	0.0920215	-0.22956	0.431362	0.0355158	0.0105008
252.1_Hyperparathyroidism	0.0734721	0.0604437	-0.917182	0.016525	0.0517233	-1.05574	0.130419	0.0691641	-0.778622	0.0114483	4.90865e-42	1.72433e-38	0.725946	0.0626617	-0.921667	0.326664	0.0539795	-1.06015	1.12523	0.071344	-0.783185	0.000365995	1.99173e-45	6.82319e-39
252.2_Hypoparathyroidism	0.30459	0.0342358	-0.577928	0.178991	0.0155137	-0.875133	0.430188	0.0529578	-0.280723	2.00308e-06	0.000338292	0.000138271	-0.239529	0.0389311	-0.605728	-1.635	0.0202583	-0.902678	1.15594	0.0576038	-0.308779	0.736552	4.3819e-05	6.38783e-05
253.0_Disorders_of_the_pituitary_gland_and_its_hypothalamic_control	0.121496	0.0172807	0.0855356	-0.0512296	-0.00656781	-0.284048	0.294222	0.0411293	0.455119	0.168003	0.15555	0.650109	0.70022	0.0202805	0.0775884	-0.452423	-0.00349807	-0.291737	1.85286	0.044059	0.446914	0.233787	0.0945967	0.680521
253.1_Pituitary_hyperfunction	0.0785646	-0.0327319	-0.279173	-0.095863	-0.0557193	-0.665193	0.252992	-0.00974446	0.106847	0.377347	0.00525779	0.156348	1.66007	-0.0269972	-0.277961	0.969404	-0.0500165	-0.663847	2.35073	-0.00397791	0.107925	2.4658e-06	0.0215242	0.158009
253.11_Acromegaly_and_gigantism	-0.268658	0.0266475	-0.234636	-0.454615	0.00232186	-0.613873	-0.0827007	0.0509732	0.1446	0.00463131	0.03179	0.225266	1.25563	0.0242953	-0.215673	0.351406	0.000118735	-0.594804	2.15985	0.0484718	0.163457	0.00649543	0.0488854	0.264872
253.2_Pituitary_hypofunction	0.35728	0.00747348	0.842636	0.259832	-0.00621227	0.615549	0.454729	0.0211592	1.06972	6.67459e-13	0.284488	3.52395e-13	0.721625	0.0139215	0.812651	0.0552952	0.000235734	0.585776	1.38796	0.0276074	1.03953	0.0337865	0.0461822	2.21161e-12
253.3_Diabetes_insipidus	0.396001	0.0209036	-0.0900611	0.224569	-0.00420321	-0.477178	0.567434	0.0460104	0.297056	5.97062e-06	0.102713	0.648406	0.386107	0.0274992	-0.125755	-1.01815	0.0024174	-0.512485	1.79036	0.052581	0.260976	0.589954	0.031645	0.523911
253.7_Other_disorders_of_neurohypophysis	0.178995	0.0894614	0.250533	0.0581438	0.0689673	-0.007698	0.299845	0.109956	0.508764	0.00369674	1.1718e-17	0.0572318	-0.841752	0.0919308	0.233267	-2.80721	0.0714826	-0.0247105	1.1237	0.112379	0.491245	0.401244	1.23358e-18	0.0763567
254.0_Diseases_of_thymus_gland	0.0574704	0.0210404	0.263042	-0.348735	-0.0345745	-0.594261	0.463676	0.0766554	1.12035	0.781552	0.458391	0.547596	1.33403	0.0246854	0.262949	-0.691369	-0.0308201	-0.593855	3.35943	0.080191	1.11975	0.196727	0.383388	0.547505
255.0_Disorders_of_adrenal_glands	0.378275	0.0327126	-0.0576973	0.251523	0.0137226	-0.341816	0.505026	0.0517025	0.226422	4.93703e-09	0.000734735	0.690616	1.24295	0.0408992	-0.0889971	0.529875	0.021915	-0.372812	1.95603	0.0598833	0.194818	0.000634592	2.41584e-05	0.538823
255.1_Adrenal_hyperfunction	-0.681036	0.196636	14.7657	-2.22591	-0.114291	-1307.36	0.863839	0.507563	1336.89	0.387576	0.215153	0.982536	-13.1796	0.185484	14.8519	-7123.83	-0.124959	-1334.18	7097.47	0.495927	1363.88	0.997101	0.241582	0.982785
255.11_Cushing_s_syndrome	0.435722	0.0034027	-1.09104	0.281105	-0.0188656	-1.51699	0.59034	0.025671	-0.665102	3.32683e-08	0.764565	5.15577e-07	0.506983	0.0108997	-1.12987	-0.643081	-0.0113455	-1.55553	1.65705	0.0331448	-0.704218	0.387582	0.336883	1.96532e-07
255.12_Hyperaldosteronism	0.253629	0.0222107	0.388185	0.0715628	-0.00371019	-0.0104415	0.435695	0.0481316	0.786811	0.00632678	0.0930693	0.0563105	1.9461	0.0316429	0.375121	1.21257	0.00567478	-0.0232104	2.67964	0.0576109	0.773453	1.99412e-07	0.0169278	0.0649272
255.13_Medulloadrenal_hyperfunction	0.165998	0.0937597	1.06015	-0.53442	-0.0260275	-0.581808	0.866416	0.213547	2.7021	0.642284	0.125005	0.205702	2.89595	0.10686	1.06916	0.750056	-0.0110966	-0.572085	5.04184	0.224816	2.7104	0.00816832	0.0758016	0.201678
255.21_Glucocorticoid_deficiency	0.301411	0.00937506	-0.169702	0.218817	-0.00229129	-0.355221	0.384005	0.0210414	0.0158162	8.52168e-13	0.115251	0.0729938	0.0871914	0.0142397	-0.195555	-0.661639	0.00260224	-0.380879	0.836022	0.0258772	-0.0102301	0.819482	0.0164746	0.0386254
255.3_Adrenogenital_disorders	0.237283	-0.0702543	-1.09401	-0.228426	-0.135749	-2.37123	0.702992	-0.00475932	0.183202	0.317978	0.0355193	0.0931853	-13.5189	-0.067501	-1.11082	-1922.32	-0.132642	-2.38746	1895.28	-0.00236039	0.165833	0.988925	0.0422566	0.0881253
256.0_Ovarian_dysfunction	-0.249394	-0.163253	-16.8705	-0.518714	-0.210291	-893.832	0.0199253	-0.116215	860.091	0.0695303	1.02908e-11	0.969923	0.928144	-0.166443	-16.8722	-0.24468	-0.213264	-894.527	2.10097	-0.119621	860.782	0.120886	3.23054e-12	0.969944
256.1_Hyperestrogenism	-8.23006e-13	1.13934e-13	-2.76066e-12	-1015.69	-133.755	-2143.2	1015.69	133.755	2143.2	1	1	1	2.67623e-13	-2.46183e-14	6.74129e-13	-8878.64	-133.013	-2142.18	8878.64	133.013	2142.18	1	1	1
256.4_Polycystic_ovaries	0.379906	-0.191404	-17.4934	0.275727	-0.212917	-538.747	0.484085	-0.169891	503.76	8.84633e-13	4.23063e-68	0.947556	0.500113	-0.184599	-17.5313	-0.106782	-0.206124	-543.524	1.10701	-0.163073	508.461	0.106286	2.11001e-63	0.947915
257.0_Testicular_dysfunction	-0.0649187	-0.0163385	17.0899	-0.569218	-0.0776905	-1428.62	0.439381	0.0450135	1462.8	0.800804	0.601703	0.981515	-16.1197	-0.0183981	17.0877	-7879.48	-0.0793716	-1425.5	7847.24	0.0425755	1459.68	0.996794	0.554255	0.981478
257.1_Testicular_hypofunction	0.35243	0.0032926	5.48314	0.225259	-0.0141318	3.52051	0.479601	0.0207169	7.44577	5.58364e-08	0.71111	4.35811e-08	0.148224	0.00848228	5.45262	-0.996283	-0.00893757	3.48984	1.29273	0.0259021	7.41539	0.799624	0.339897	5.18594e-08
258.0_Iatrogenic_endocrine_disorders	0.29747	0.0254152	0.281526	0.138128	0.0023498	-0.0686403	0.456812	0.0484806	0.631692	0.000253218	0.0308009	0.115079	-0.475531	0.029685	0.254536	-2.44631	0.00667464	-0.0952876	1.49524	0.0526954	0.604359	0.636268	0.0114553	0.153841
258.1_Postablative_ovarian_failure	0.374969	0.000753956	-17.2522	0.0045653	-0.0525439	-1581.34	0.745373	0.0540518	1546.84	0.0472424	0.977881	0.982752	1.13852	0.00906805	-17.2965	-0.881206	-0.0441963	-1592.49	3.15826	0.0623324	1557.9	0.269232	0.738624	0.98283
259.0_Other_endocrine_disorders	0.199886	-0.0155195	-0.531213	0.0539084	-0.0353342	-0.872781	0.345864	0.00429509	-0.189645	0.00727989	0.124756	0.00230238	1.26513	-0.00959761	-0.542635	0.546547	-0.0294069	-0.883999	1.98371	0.0102117	-0.201271	0.000559137	0.342314	0.00183587
259.1_Nonspecific_abnormal_results_of_other_endocrine_function_study	0.159077	-0.0277028	-0.367434	-0.153741	-0.0695501	-1.07723	0.471894	0.0141444	0.342362	0.318911	0.194461	0.310297	0.61291	-0.0241681	-0.377311	-1.38676	-0.065897	-1.08671	2.61258	0.0175607	0.332087	0.548013	0.256311	0.2972
259.2_Carcinoid_syndrome	0.255791	0.0718494	-0.227516	0.0050093	0.0309103	-0.782365	0.506573	0.112788	0.327332	0.045596	0.000582143	0.421578	-12.2017	0.0751331	-0.252797	-717.087	0.0342814	-0.807113	692.684	0.115985	0.301518	0.972935	0.00031251	0.371403
259.3_Delay_in_sexual_development_and_puberty_NEC	0.443825	-0.0920058	14.3578	-1.29885	-0.337498	-1378.71	2.1865	0.153487	1407.42	0.617664	0.46261	0.983883	-13.6932	-0.0874508	14.3422	-7727.8	-0.332715	-1392.18	7700.41	0.157813	1420.86	0.997224	0.484651	0.984055
259.4_Precocious_sexual_development_and_puberty_NEC	-8.23006e-13	1.13934e-13	-2.76066e-12	-1015.69	-133.755	-2143.2	1015.69	133.755	2143.2	1	1	1	2.67623e-13	-2.46183e-14	6.74129e-13	-8878.64	-133.013	-2142.18	8878.64	133.013	2142.18	1	1	1
260.0_Protein_calorie_malnutrition	0.185948	0.0324602	0.428601	0.0688088	0.0156286	0.174661	0.303087	0.0492918	0.68254	0.00186287	0.000156924	0.000939509	-0.414783	0.0350866	0.412536	-1.80832	0.0183097	0.158809	0.97875	0.0518635	0.666262	0.559637	4.14953e-05	0.00143898
260.1_Cachexia	-0.0486287	0.039773	1.07812	-0.28325	0.00741594	0.546378	0.185992	0.07213	1.60987	0.684572	0.0159889	7.07152e-05	-12.5569	0.0380136	1.08012	-716.359	0.00583377	0.54863	691.245	0.0701934	1.6116	0.972105	0.0205977	6.80078e-05
260.2_severe_protein_calorie_malnutrition	1.52565	-0.0748076	14.8781	0.367794	-0.238951	-1215.28	2.68351	0.0893358	1245.03	0.00980734	0.371726	0.981088	-14.2786	-0.0575643	15.0595	-7781.61	-0.224136	-1410.88	7753.06	0.109007	1441	0.997125	0.498197	0.983485
260.21_Kwashiorkor	-9.59085e-13	1.32834e-13	-3.21618e-12	-1014.08	-133.585	-2140.95	1014.08	133.585	2140.95	1	1	1	-9.64768e-13	8.81156e-14	-2.40171e-12	-8845.97	-132.843	-2139.96	8845.97	132.843	2139.96	1	1	1
260.22_Nutritional_marasmus	0.368036	0.0065676	2.14525	-0.259836	-0.0808626	0.0486888	0.995907	0.0939978	4.24181	0.250614	0.882951	0.0449117	-12.4841	0.0108683	2.11141	-1874.62	-0.0763939	0.0157887	1849.65	0.0981305	4.20704	0.989516	0.807146	0.0482987
260.6_Anorexia	0.173476	0.0568919	-0.0374114	0.119165	0.048559	-0.15454	0.227786	0.0652248	0.0797174	3.83966e-10	7.76573e-41	0.531302	-0.0792417	0.0596618	-0.0525523	-0.649699	0.0513553	-0.169574	0.491216	0.0679683	0.0644691	0.785425	5.22548e-45	0.378758
260.7_Polyphagia	0.283914	0.0788313	-14.8621	-0.982209	-0.134676	-1551.53	1.55004	0.292338	1521.8	0.660299	0.469274	0.984876	-13.8305	0.0827492	-14.896	-7923.8	-0.130202	-1556.16	7896.14	0.295701	1526.37	0.997266	0.446294	0.984887
261.0_Vitamin_deficiency	0.324345	0.0600204	-0.0217978	0.00355183	0.00882046	-0.730324	0.645137	0.11122	0.686728	0.0475168	0.0215836	0.951918	-12.7296	0.0642616	-0.053308	-1178.53	0.0131541	-0.761125	1153.07	0.115369	0.654509	0.982926	0.0137235	0.88265
261.1_Vitamin_A_deficiency	0.64796	0.0157386	1.61026	-0.105761	-0.0977598	-0.583012	1.40168	0.129237	3.80353	0.0919994	0.785787	0.150159	-12.9933	0.0240437	1.54605	-3134.34	-0.0896015	-0.645862	3108.36	0.137689	3.73795	0.99349	0.678387	0.166835
261.2_Vitamin_B_complex_deficiencies	0.206498	0.03947	-0.0625027	0.15244	0.0314947	-0.180301	0.260556	0.0474453	0.0552958	7.05132e-14	3.01758e-22	0.298369	-0.143072	0.0426909	-0.0804797	-0.71355	0.0347407	-0.198168	0.427406	0.0506411	0.0372088	0.623041	6.65394e-26	0.180149
261.3_Vitamin_C_deficiencies	0.205025	-0.051708	-0.0871412	-0.270483	-0.115798	-1.14641	0.680533	0.0123822	0.972126	0.398067	0.11381	0.871906	1.42276	-0.0450444	-0.0965412	-0.630388	-0.109239	-1.1552	3.47591	0.0191503	0.962113	0.174404	0.169046	0.858147
261.4_Vitamin_D_deficiency	0.264415	0.0236891	-0.59903	0.207809	0.0154939	-0.733089	0.321021	0.0318842	-0.464971	5.42035e-20	1.46586e-08	1.98907e-18	1.44017	0.031023	-0.617159	1.15984	0.0228321	-0.751127	1.72049	0.0392139	-0.483192	7.54492e-24	1.14177e-13	1.72991e-19
261.41_Rickets_or_osteomalacia	0.365174	0.0334953	-0.505019	0.0256581	-0.0175377	-1.30627	0.704691	0.0845283	0.29623	0.0350238	0.198298	0.216702	1.10925	0.041177	-0.53546	-0.900027	-0.0098025	-1.33588	3.11852	0.0921565	0.264959	0.279242	0.1134	0.189801
262.0_Mineral_deficiency_NEC	0.149895	0.0225961	-0.421978	0.0562071	0.00935553	-0.633195	0.243584	0.0358366	-0.210761	0.00171375	0.000823293	9.01437e-05	0.176248	0.0252846	-0.433701	-0.632975	0.0120941	-0.644772	0.985472	0.038475	-0.222631	0.669468	0.000171952	5.64271e-05
263.0_Other_nutritional_deficiency	0.199201	0.0317547	0.030413	-0.143742	-0.0178165	-0.713252	0.542143	0.0813259	0.774078	0.254929	0.209286	0.936114	-12.7764	0.0339732	0.0121177	-1192.62	-0.0154119	-0.730954	1167.06	0.0833583	0.755189	0.983067	0.17756	0.974502
264.3_Delayed_milestones	-9.59085e-13	1.32834e-13	-3.21618e-12	-1014.08	-133.585	-2140.95	1014.08	133.585	2140.95	1	1	1	-9.64768e-13	8.81156e-14	-2.40171e-12	-8845.97	-132.843	-2139.96	8845.97	132.843	2139.96	1	1	1
264.9_Lack_of_normal_physiological_development__unspecified	0.0522582	0.066588	0.751729	-0.404646	-0.00318206	-0.244283	0.509163	0.136358	1.74774	0.822625	0.0614041	0.139071	-12.068	0.0665432	0.745894	-1167.9	-0.00297524	-0.249407	1143.76	0.136062	1.74119	0.983673	0.060644	0.14188
269.0_Proteinuria	0.348355	0.0196946	0.699862	0.263046	0.00741599	0.505078	0.433663	0.0319733	0.894646	1.2097e-15	0.00166808	1.89262e-12	0.94707	0.0265312	0.67107	0.410793	0.0142534	0.476474	1.48335	0.0388089	0.865665	0.000537547	2.28237e-05	1.38945e-11
270.1_Disturbances_of_amino_acid_transport	0.171302	-0.0011582	0.187167	-0.139767	-0.0432644	-0.485834	0.48237	0.040948	0.860169	0.280441	0.957005	0.585697	1.45281	0.00485875	0.178822	0.00992871	-0.037259	-0.493728	2.89569	0.0469766	0.851373	0.0484442	0.821121	0.602277
270.11_Disturbances_of_sulphur_bearing_amino_acid_metabolism	0.020776	0.00123852	0.868477	-0.606065	-0.0804087	-0.518478	0.647617	0.0828857	2.25543	0.948205	0.976282	0.219717	-12.7504	0.000485501	0.865486	-1938.76	-0.0806641	-0.520802	1913.26	0.0816351	2.25177	0.989648	0.990644	0.221087
270.12_Phenylketonuria__PKU_	1.03468	0.135368	0.188499	-0.136483	-0.133512	-2.58693	2.20584	0.404247	2.96393	0.0833524	0.323767	0.894103	-12.6146	0.149735	0.105493	-4897.36	-0.120629	-2.6684	4872.13	0.420099	2.87939	0.995962	0.277709	0.940582
270.2_Disorders_of_amino_acid_metabolism	-0.26123	0.0535569	1.2348	-1.26205	-0.0829245	-1.03009	0.739595	0.190038	3.49969	0.608946	0.441827	0.285269	-12.6625	0.0483668	1.24977	-3128.56	-0.0871967	-1.01432	3103.24	0.18393	3.51385	0.993645	0.484375	0.279301
270.21_Disorders_of_urea_cycle_metabolism	0.92151	-0.0887185	0.572175	0.305479	-0.180855	-0.926168	1.53754	0.00341768	2.07052	0.00336924	0.0591252	0.454186	-12.8392	-0.0781838	0.480253	-1916.51	-0.170561	-1.01674	1890.83	0.0141937	1.97725	0.989453	0.0971526	0.529494
270.31_Polyclonal_hypergammaglobulinemia	0.672133	0.0767742	0.28722	0.317946	0.0131791	-0.532194	1.02632	0.140369	1.10663	0.000199714	0.0179748	0.49208	-12.3089	0.0859143	0.220348	-1158.11	0.0221983	-0.598363	1133.49	0.14963	1.03906	0.983202	0.00822226	0.597843
270.32_Paraproteinemia	0.245989	0.0886542	0.470774	0.143138	0.070992	0.245945	0.348841	0.106316	0.695602	2.7638e-06	7.73293e-23	4.06053e-05	1.29468	0.0945785	0.451988	0.689653	0.0769916	0.227383	1.89971	0.112165	0.676594	2.73996e-05	5.63332e-26	8.00797e-05
270.33_Amyloidosis	0.0589888	0.10794	0.219906	-0.0819585	0.0831316	-0.0747765	0.199936	0.132747	0.514588	0.412058	1.49109e-17	0.143572	1.44795	0.111153	0.219646	0.688408	0.0865147	-0.07481	2.20749	0.135791	0.514102	0.000186693	9.38896e-19	0.143738
270.35_Macroglobulinemia	0.626185	0.0875943	0.55035	0.446247	0.0542538	0.129723	0.806124	0.120935	0.970977	9.06184e-12	2.61417e-07	0.0103347	-12.6079	0.0962655	0.4879	-700.911	0.0628603	0.0676704	675.695	0.129671	0.908129	0.971361	1.62197e-08	0.0228711
271.3_Intestinal_disaccharidase_deficiencies_and_disaccharide_malabsorption	0.10408	0.0263886	-0.560102	-0.0224138	0.00847084	-0.849801	0.230574	0.0443063	-0.270403	0.106816	0.00389475	0.000151025	1.3256	0.030778	-0.564146	0.685048	0.0129065	-0.853684	1.96616	0.0486495	-0.274609	4.99051e-05	0.000737045	0.000134061
271.9_Other_disorders_of_carbohydrate_transport_and_metabolism	0.565297	-0.021082	0.230586	0.273504	-0.062303	-0.442586	0.85709	0.0201389	0.903759	0.000146408	0.316148	0.501991	1.38198	-0.00978522	0.18239	-0.0602349	-0.051187	-0.490109	2.82419	0.0316166	0.854889	0.0603668	0.643197	0.595026
272.1_Hyperlipidemia	0.178047	0.088725	0.784643	0.154843	0.0849319	0.73366	0.201252	0.0925181	0.835625	4.09663e-51	0	6.863e-200	0.4339	0.0920296	0.769201	0.229662	0.0882455	0.718287	0.638137	0.0958137	0.820115	3.12839e-05	0	1.08364e-192
272.11_Hypercholesterolemia	0.179693	0.0898267	0.638901	0.169838	0.0882481	0.617866	0.189548	0.0914054	0.659936	1.08015e-279	0	0	0.477807	0.092958	0.621604	0.392246	0.0913826	0.600637	0.563367	0.0945335	0.64257	7.00216e-28	0	0
272.12_Hyperglyceridemia	0.287167	0.0659566	1.11477	0.0862956	0.0344909	0.637309	0.488038	0.0974223	1.59223	0.00507904	3.9848e-05	4.73748e-06	-12.6872	0.0695865	1.08869	-742.664	0.0381586	0.611623	717.29	0.101014	1.56575	0.972826	1.42688e-05	7.722e-06
272.13_Mixed_hyperlipidemia	0.335513	0.0528345	0.722604	0.203806	0.0326826	0.425357	0.46722	0.0729863	1.01985	5.9491e-07	2.76708e-07	1.89185e-06	1.1066	0.0599678	0.694241	0.287531	0.0398093	0.397283	1.92567	0.0801262	0.991198	0.00809696	5.52465e-09	4.60357e-06
272.14_Hyperchylomicronemia	0.290011	0.234396	0.201051	-0.286053	0.0776066	-1.04021	0.866075	0.391186	1.44231	0.323782	0.0033886	0.750892	-11.9977	0.239146	0.174735	-1757.68	0.0823035	-1.06544	1733.68	0.395988	1.41491	0.989252	0.00280386	0.782434
272.9_Unspecified_disorder_of_lipoid_metabolism	0.287227	0.0848805	0.742149	0.187323	0.0682469	0.518571	0.387131	0.101514	0.965728	1.75086e-08	1.49934e-23	7.72166e-11	-0.0664286	0.0894659	0.716429	-1.20537	0.0728502	0.493069	1.07252	0.106082	0.939789	0.908989	4.9063e-26	3.24499e-10
274.1_Gout	0.452132	0.0670423	2.06794	0.418352	0.061457	1.95824	0.485913	0.0726275	2.17765	1.11448e-151	2.19121e-122	8.55326e-299	0.035979	0.0737184	2.02095	-0.332608	0.068137	1.91138	0.404566	0.0792998	2.13052	0.848276	9.34215e-148	3.72712e-286
274.11_Gouty_arthropathy	0.524051	0.101886	3.82802	0.248322	0.048708	1.84209	0.799781	0.155065	5.81396	0.000195233	0.000173225	0.000158118	1.81836	0.11332	3.78229	0.38736	0.0603434	1.79652	3.24936	0.166296	5.76806	0.012756	2.75903e-05	0.000189114
274.2_Crystal_arthropathies	0.579124	0.0885846	1.07704	0.163575	0.0118299	0.0323151	0.994673	0.165339	2.12177	0.00630508	0.0236946	0.0433223	-12.9038	0.0965979	1.01624	-1865.23	0.0196685	-0.0276007	1839.42	0.173527	2.06009	0.989106	0.0138525	0.0563732
274.21_Chondrocalcinosis	0.230902	-0.00195424	0.232905	0.13299	-0.0153191	0.019004	0.328814	0.0114107	0.446805	3.79885e-06	0.774426	0.0328349	0.493527	0.00231222	0.214307	-0.211108	-0.0110254	0.000604472	1.19816	0.0156499	0.428009	0.169827	0.734023	0.0493555
275.0_Disorders_of_mineral_metabolism	-0.134177	0.00472362	0.754747	-0.650894	-0.0609585	-0.33912	0.382541	0.0704057	1.84861	0.61079	0.887906	0.176267	-13.2015	0.00147296	0.760996	-1944.86	-0.0637048	-0.332538	1918.46	0.0666508	1.85453	0.989313	0.96467	0.172583
275.1_Disorders_of_iron_metabolism	0.231048	0.0191605	0.866983	0.169629	0.0105606	0.726401	0.292468	0.0277603	1.00757	1.66847e-13	1.26072e-05	1.23349e-33	-2.44876	0.0217726	0.846063	-4.41037	0.0132016	0.705601	-0.487148	0.0303435	0.986525	0.014417	6.39589e-07	3.64755e-32
275.2_Disorders_of_copper_metabolism	-0.318275	-0.020248	1.96504	-1.08413	-0.110132	-0.152326	0.447582	0.0696358	4.0824	0.415346	0.658838	0.0689173	-12.5409	-0.0262461	1.97473	-1871.55	-0.115335	-0.142459	1846.47	0.0628423	4.09191	0.989451	0.563656	0.0675369
275.3_Disorders_of_magnesium_metabolism	0.355468	0.0607983	0.194278	0.287119	0.049817	0.043423	0.423817	0.0717795	0.345134	2.1234e-24	1.96299e-27	0.0115985	0.181093	0.0665179	0.161088	-0.478488	0.0555548	0.0104214	0.840674	0.0774809	0.311754	0.590493	1.30242e-32	0.0361238
275.5_Disorders_of_calcium_phosphorus_metabolism	0.295669	0.0601102	0.0440869	0.250345	0.0529248	-0.0552667	0.340993	0.0672956	0.14344	1.97066e-37	2.03437e-60	0.38446	0.502906	0.0653756	0.0179026	0.133413	0.0582056	-0.0813329	0.872399	0.0725456	0.117138	0.00763846	1.98674e-71	0.723647
275.53_Disorders_of_phosphorus_metabolism	0.239778	0.052584	0.473246	0.142501	0.0376986	0.260309	0.337055	0.0674694	0.686183	1.35774e-06	4.39828e-12	1.32487e-05	0.717539	0.0573103	0.453411	0.0132878	0.0424567	0.240669	1.42179	0.072164	0.666153	0.0458312	3.96312e-14	2.95091e-05
276.1_Electrolyte_imbalance	0.185015	0.0456807	0.0962099	0.0548745	0.0264049	-0.183079	0.315155	0.0649566	0.375499	0.00532976	3.40404e-06	0.499566	-0.163464	0.0484447	0.0794635	-1.55854	0.0292288	-0.199525	1.23161	0.0676606	0.358452	0.818361	7.76409e-07	0.576674
276.11_Hyperosmolality_and_or_hypernatremia	0.233315	0.0861392	0.762809	0.144099	0.0711499	0.563161	0.32253	0.101129	0.962456	2.9651e-07	1.99047e-29	6.96271e-14	0.992407	0.0910506	0.743365	0.390496	0.0761037	0.543905	1.59432	0.105998	0.942824	0.00123137	7.38485e-33	2.78125e-13
276.12_Hyposmolality_and_or_hyponatremia	0.186514	0.0878079	0.0702353	0.152445	0.0820978	-0.00250646	0.220582	0.0935179	0.142977	7.35057e-27	1.45339e-199	0.0584338	0.0358706	0.0907868	0.0530433	-0.319984	0.0850914	-0.0196129	0.391725	0.0964821	0.125699	0.843384	2.78271e-214	0.152462
276.13_Hyperpotassemia	0.441302	0.0750256	0.786478	0.39523	0.0672327	0.67959	0.487374	0.0828185	0.893367	1.24149e-78	2.03477e-79	3.8029e-47	0.599433	0.0822104	0.743259	0.216255	0.0744242	0.636543	0.982612	0.0899966	0.849975	0.00216862	3.90805e-95	1.9973e-42
276.14_Hypopotassemia	0.325982	0.0662178	-0.144473	0.288606	0.0601926	-0.227322	0.363359	0.072243	-0.0616247	1.64507e-65	6.53665e-103	0.000631219	0.646595	0.0720059	-0.174441	0.358285	0.0659927	-0.257171	0.934904	0.0780192	-0.0917108	1.10451e-05	8.29948e-122	3.58543e-05
276.4_Acid_base_balance_disorder	0.0117902	0.102636	-1.24934	-0.829369	-0.0411624	-3.44286	0.852949	0.246434	0.94419	0.978083	0.161836	0.26429	-12.7603	0.102065	-1.25207	-3079.3	-0.0412785	-3.44431	3053.78	0.245409	0.940163	0.993493	0.162849	0.262964
276.41_Acidosis	0.499867	0.0593923	0.623922	0.456486	0.0523217	0.52428	0.543249	0.0664628	0.723564	6.22301e-113	6.70114e-61	1.27116e-34	0.357106	0.0670497	0.573989	-0.040089	0.0599817	0.474541	0.754301	0.0741177	0.673438	0.0780449	3.66815e-77	1.13944e-29
276.42_Alkalosis	0.392755	0.0684279	0.15704	0.266154	0.0475945	-0.122855	0.519355	0.0892614	0.436935	1.19867e-09	1.21427e-10	0.271476	-12.5419	0.0734616	0.1167	-442.682	0.0526458	-0.162863	417.599	0.0942775	0.396262	0.954427	4.61493e-12	0.413265
276.5_Hypovolemia	0.310999	0.0658763	0.308076	0.28303	0.0614005	0.247031	0.338967	0.0703521	0.369121	2.63438e-105	5.47176e-183	4.53612e-23	0.484546	0.0711444	0.279103	0.250577	0.0666775	0.218168	0.718515	0.0756113	0.340038	4.92728e-05	6.3781e-214	2.77347e-19
276.6_Fluid_overload	0.425346	0.0793329	0.665302	0.363444	0.0687311	0.524094	0.487248	0.0899347	0.806509	2.4325e-41	1.05955e-48	2.59697e-20	1.00281	0.0870433	0.625534	0.576363	0.0764581	0.484522	1.42925	0.0976286	0.766546	4.04675e-06	1.93779e-58	3.48513e-18
276.8_Polydipsia	0.231609	-0.0079942	-0.309518	0.0824631	-0.0283452	-0.647306	0.380755	0.0123568	0.02827	0.00233741	0.441356	0.0725054	0.846793	-0.00296584	-0.326497	-0.0507849	-0.023293	-0.664014	1.74437	0.0173613	0.0110206	0.0644478	0.774902	0.0579644
277.0_Other_disorders_of_metabolism	0.252819	0.0380989	-0.00546781	0.201938	0.0305491	-0.116938	0.3037	0.0456488	0.106003	2.06116e-22	4.5728e-23	0.92341	0.81044	0.0433153	-0.0257639	0.467102	0.035781	-0.137126	1.15378	0.0508496	0.085598	3.72006e-06	1.88847e-29	0.65023
277.1_Disorders_of_porphyrin_metabolism	0.283626	0.047102	0.0719042	-0.00740947	0.00266084	-0.565856	0.574661	0.0915432	0.709664	0.0561248	0.0377726	0.825111	-12.9948	0.0506683	0.0449191	-1182.11	0.00633569	-0.592237	1156.12	0.0950009	0.682075	0.982619	0.0250866	0.890101
277.2_Other_disorders_of_purine_and_pyrimidine_metabolism	0.464848	0.0768538	15.0068	-0.768288	-0.137527	-1378.15	1.69798	0.291235	1408.16	0.460007	0.482286	0.983156	-13.5779	0.0831604	14.9862	-7641.69	-0.131563	-1395.97	7614.54	0.297883	1425.94	0.997216	0.447806	0.983391
277.4_Disorders_of_bilirubin_excretion	-0.209707	0.016603	0.987807	-0.300512	0.00506686	0.79119	-0.118902	0.0281392	1.18442	6.00022e-06	0.00479027	7.0702e-23	-1.16936	0.0124882	0.998353	-2.55914	0.00103914	0.801794	0.220417	0.0239372	1.19491	0.0991238	0.0325285	2.39862e-23
277.5_Other_disorders_of_lipoid_metabolism	0.239606	0.0414797	0.416224	0.127118	0.0247558	0.17046	0.352095	0.0582036	0.661988	2.98222e-05	1.16652e-06	0.000902169	0.679073	0.0461662	0.396823	-0.134125	0.029477	0.151275	1.49227	0.0628554	0.642371	0.101694	5.90314e-08	0.00153786
277.51_Lipoprotein_disorders	0.310532	0.016782	0.572145	0.0876093	-0.0149246	0.0726056	0.533454	0.0484887	1.07168	0.0063289	0.299553	0.0247787	0.888491	0.0229639	0.547289	-0.527639	-0.00872486	0.048193	2.30462	0.0546528	1.04638	0.218811	0.155512	0.031617
278.0_Overweight__obesity_and_other_hyperalimentation	-0.607743	0.124305	1.18869	-1.67892	-0.0449099	-1.07669	0.463432	0.293519	3.45407	0.266135	0.149928	0.303746	-12.4077	0.113164	1.21908	-3097.4	-0.0549938	-1.04533	3072.59	0.281322	3.48349	0.99371	0.187175	0.291344
278.1_Obesity	0.631854	0.00981126	0.00817407	0.617676	0.00778089	-0.0237126	0.646032	0.0118416	0.0400607	0	2.77066e-21	0.615364	0.581515	0.0194982	-0.051404	0.476658	0.0174865	-0.0829017	0.686372	0.0215099	-0.0199063	1.60927e-27	1.81614e-80	0.00138074
278.3_Localized_adiposity	0.344446	-0.0247906	-1.15907	0.157802	-0.0505428	-1.67732	0.53109	0.000961568	-0.640833	0.000297972	0.0591899	1.16752e-05	0.350931	-0.0186355	-1.18022	-1.05611	-0.0443339	-1.69828	1.75797	0.00706298	-0.662155	0.624959	0.155234	8.00402e-06
278.4_Abnormal_weight_gain	0.638675	-0.00263579	-0.579801	0.441264	-0.0313734	-1.07249	0.836086	0.0261018	-0.087114	2.28307e-10	0.857336	0.021082	0.6593	0.00801877	-0.626778	-0.752291	-0.0207633	-1.11915	2.07089	0.0368008	-0.134402	0.359969	0.58503	0.0125969
279.0_Disorders_involving_the_immune_mechanism	0.347517	-0.00592025	-0.237561	0.0887699	-0.0420453	-0.830431	0.606265	0.0302048	0.355308	0.00847892	0.748056	0.432247	0.379086	7.50551e-06	-0.266607	-1.60986	-0.0360636	-0.858942	2.36804	0.0360786	0.325728	0.708731	0.999675	0.377685
279.1_Immunity_deficiency	0.336566	0.0224268	0.12113	0.169145	-0.0019092	-0.250087	0.503988	0.0467628	0.492348	8.14472e-05	0.0708868	0.522466	-0.384213	0.0273612	0.0906255	-2.35618	0.00307701	-0.280226	1.58776	0.0516455	0.461477	0.702555	0.0272229	0.631967
279.11_Deficiency_of_humoral_immunity	0.348441	0.0146652	0.0394774	0.22071	-0.00367117	-0.245469	0.476173	0.0330016	0.324424	8.96153e-08	0.116985	0.785976	-0.961138	0.0194597	0.0075779	-2.92817	0.00116625	-0.277116	1.00589	0.0377532	0.292272	0.338221	0.0370769	0.958393
279.7_Other_immunological_findings	0.0167295	0.0830572	1.50751	-0.0933341	0.0655505	1.22612	0.126793	0.100564	1.7889	0.76577	1.42209e-20	8.61663e-26	1.52286	0.0860587	1.51165	0.962538	0.068647	1.23038	2.08319	0.10347	1.79293	9.99392e-08	3.41415e-22	6.06122e-26
279.8_Other_specified_disorders_involving_the_immune_mechanism	0.630046	0.0241741	0.0779387	0.308695	-0.0250356	-0.665858	0.951397	0.0733837	0.821735	0.000121669	0.335635	0.837279	1.805	0.0379702	0.0246341	0.350273	-0.011396	-0.71849	3.25974	0.0873364	0.767758	0.0150204	0.131679	0.948197
280.1_Iron_deficiency_anemias__unspecified_or_not_due_to_blood_loss	0.229045	0.0300457	-0.232688	0.21098	0.0274513	-0.272523	0.247109	0.0326401	-0.192853	2.55437e-136	4.67454e-114	2.38886e-30	0.666358	0.0344873	-0.250752	0.533307	0.0318995	-0.290531	0.799409	0.0370752	-0.210973	9.60143e-23	2.1762e-150	4.57937e-35
280.2_Iron_deficiency_anemia_secondary_to_blood_loss__chronic_	0.146032	-0.0239665	-0.723621	0.0725947	-0.0337986	-0.899549	0.219469	-0.0141344	-0.547694	9.7214e-05	1.77426e-06	7.52459e-16	1.59392	-0.0179632	-0.731834	1.27614	-0.0278038	-0.907695	1.9117	-0.00812264	-0.555973	8.30068e-23	0.000346544	3.45531e-16
281.0_Other_deficiency_anemia	0.642213	-0.0371039	-1.38417	-0.0502926	-0.135468	-3.53263	1.33472	0.06126	0.764296	0.0691217	0.459713	0.206688	-12.5449	-0.0291719	-1.44294	-2049.47	-0.127322	-3.59004	2024.38	0.0689781	0.704172	0.990369	0.560206	0.187782
281.1_Megaloblastic_anemia	0.605904	0.00356393	0.396625	0.0893425	-0.0712272	-0.791527	1.12246	0.0783551	1.58478	0.0215077	0.925589	0.512938	-12.9988	0.0108412	0.339128	-2096.91	-0.0639498	-0.847927	2070.92	0.0856323	1.52618	0.990246	0.776331	0.575521
281.11_Pernicious_anemia	0.308019	0.0509507	-0.592172	0.249637	0.041966	-0.728884	0.366401	0.0599354	-0.45546	4.61594e-25	1.06475e-28	2.07308e-17	-0.392409	0.0554075	-0.620002	-1.13739	0.0464444	-0.756581	0.35257	0.0643705	-0.483423	0.30189	8.68566e-34	5.72233e-19
281.12_Other_vitamin_B12_deficiency_anemia	0.281676	0.0350829	-0.34067	0.162071	0.0174942	-0.609839	0.401281	0.0526717	-0.0715005	3.9153e-06	9.25288e-05	0.0131162	0.851367	0.0405643	-0.363861	0.0364764	0.0230045	-0.63279	1.66626	0.0581241	-0.0949321	0.0405898	5.96449e-06	0.00800562
281.13_Folate_deficiency_anemia	0.437697	0.0530661	0.464438	0.32852	0.0358752	0.21986	0.546873	0.070257	0.709015	3.91475e-15	1.44702e-09	0.00019777	0.390636	0.059815	0.424407	-0.599859	0.0426279	0.18009	1.38113	0.0770021	0.668725	0.439534	9.03265e-12	0.000662421
281.9_Deficiency_anemias	0.696136	0.0376744	-0.0182802	0.477679	0.00321557	-0.524199	0.914593	0.0721332	0.487639	4.221e-10	0.0321243	0.943542	1.11612	0.0488582	-0.0833377	-0.300881	0.0143318	-0.58878	2.53313	0.0833846	0.422105	0.122639	0.00554504	0.746574
282.5_Sickle_cell_anemia	0.272622	-0.0769788	-0.696218	0.177082	-0.0904812	-0.931858	0.368161	-0.0634763	-0.460578	2.23476e-08	5.46902e-29	7.00186e-09	6.74117	-0.0106424	-0.679016	6.3279	-0.0246811	-0.919658	7.15443	0.00339638	-0.438374	2.7571e-224	0.137334	3.19506e-08
282.8_Other_hemoglobinopathies	0.239625	-0.0326033	0.0883615	0.0917052	-0.0523438	-0.235639	0.387546	-0.0128628	0.412362	0.001498	0.00120768	0.592981	4.02625	0.000919423	0.0908495	3.68543	-0.0192921	-0.233727	4.36708	0.021131	0.415426	1.33882e-118	0.928956	0.583282
282.9_Other_hereditary_hemolytic_anemias	0.268293	0.0166102	-0.0960585	0.102427	-0.00675232	-0.46074	0.434159	0.0399727	0.268623	0.00152282	0.163472	0.605671	1.6278	0.0242719	-0.11546	0.856121	0.000887958	-0.479816	2.39948	0.0476559	0.248896	3.55895e-05	0.0419123	0.534541
283.0_Acquired_hemolytic_anemias	0.342057	0.0704973	0.276977	0.0419082	0.0215972	-0.378291	0.642205	0.119397	0.932245	0.0255078	0.00471919	0.407409	-12.8668	0.074804	0.244589	-1251.14	0.0259432	-0.410073	1225.41	0.123665	0.899251	0.983752	0.00269421	0.464007
283.1_Autoimmune_hemolytic_anemias	0.364053	0.0618985	0.113853	0.212591	0.0377295	-0.218133	0.515516	0.0860674	0.445839	2.46569e-06	5.17755e-07	0.501483	-12.2721	0.0664877	0.0795077	-470.119	0.0423481	-0.252132	445.575	0.0906274	0.411147	0.958102	6.72676e-08	0.638438
283.2_Non_autoimmune_hemolytic_anemias	0.00446296	0.0336571	-0.724878	-0.449658	-0.0299988	-1.7689	0.458584	0.0973129	0.319144	0.984632	0.300062	0.173568	-12.3352	0.0328298	-0.725986	-1264.23	-0.0304414	-1.76952	1239.56	0.096101	0.317548	0.984592	0.309165	0.172711
283.21_Hemolytic_uremic_syndrome	0.210704	0.00803914	-0.924672	-0.425752	-0.0806055	-2.52615	0.84716	0.0966838	0.676807	0.516427	0.858921	0.257779	-12.6826	0.0104663	-0.941688	-2076.46	-0.0777544	-2.54223	2051.1	0.0986869	0.658855	0.99039	0.81613	0.248847
284.0_Aplastic_anemia	0.339584	0.0593869	0.498072	0.266109	0.0478364	0.335759	0.413058	0.0709374	0.660384	1.32239e-19	6.97096e-24	1.80626e-09	0.138715	0.0645256	0.467394	-0.608529	0.0529891	0.305262	0.885958	0.0760622	0.629525	0.715979	5.79385e-28	1.60258e-08
284.2_Constitutional_aplastic_anemia	0.0588935	0.072117	0.592143	-0.388021	0.0033958	-0.356608	0.505808	0.140838	1.54089	0.796191	0.0397041	0.221227	-12.1678	0.072214	0.586349	-1247.94	0.0037135	-0.361704	1223.61	0.140714	1.5344	0.984603	0.0388081	0.225438
285.0_Other_anemias	0.245472	0.0416799	-0.159041	0.230373	0.0394527	-0.192102	0.26057	0.043907	-0.125981	7.97934e-223	1.5425e-294	4.15629e-21	0.808332	0.0465924	-0.178169	0.700837	0.0443703	-0.211168	0.915827	0.0488144	-0.145169	3.65571e-49	0	3.60873e-26
285.1_Acute_posthemorrhagic_anemia	0.162355	-0.00713412	-0.686328	0.0588681	-0.0211421	-0.931681	0.265841	0.00687388	-0.440975	0.00210583	0.318188	4.19072e-08	0.154399	-0.00436845	-0.697832	-0.732037	-0.0183213	-0.943046	1.04084	0.0095844	-0.452617	0.732813	0.539454	2.43766e-08
285.2_Anemia_of_chronic_disease	0.582794	0.0654101	0.160435	0.495738	0.0508075	-0.0365361	0.66985	0.0800126	0.357406	2.5003e-39	1.64375e-18	0.110397	0.583202	0.0742771	0.105759	-0.166816	0.059671	-0.0909636	1.33322	0.0888831	0.302481	0.1275	2.12271e-23	0.292027
285.22_Anemia_in_neoplastic_disease	0.248656	0.0701686	-0.0785024	0.171105	0.0577513	-0.246434	0.326206	0.082586	0.0894294	3.29171e-10	1.65015e-28	0.359553	1.37335	0.0762543	-0.0974919	0.933793	0.0638708	-0.265268	1.81291	0.0886379	0.0702848	9.14308e-10	1.54192e-33	0.254745
285.3_Sideroblastic_anemia	-0.12338	0.125701	-0.117626	-0.583794	0.0440198	-1.04846	0.337034	0.207383	0.81321	0.599429	0.00255941	0.804388	-11.9726	0.122979	-0.108971	-1208.69	0.0415203	-1.03923	1184.74	0.204438	0.82129	0.984356	0.00308666	0.818409
285.8_Hemoglobinuria	-0.0549168	0.00959602	1.11047	-0.509942	-0.0486861	0.0785887	0.400108	0.0678781	2.14235	0.813008	0.74692	0.0349242	2.2987	0.0165696	1.119	0.799861	-0.0419168	0.087472	3.79754	0.0750559	2.15053	0.00264791	0.578709	0.0334894
286.1_Congenital_coagulation_defects	-0.397696	0.00934775	0.100689	-0.737469	-0.0324757	-0.562567	-0.0579232	0.0511712	0.763945	0.0217853	0.661341	0.766053	1.42108	0.00548008	0.121521	-0.0199774	-0.0360817	-0.541611	2.86214	0.0470418	0.784652	0.0532617	0.796076	0.719469
286.11_Von_willebrand_s_disease	0.0149319	-0.00904865	-0.490524	-0.148624	-0.0306858	-0.858321	0.178488	0.0125885	-0.122726	0.857988	0.412411	0.00894992	0.717729	-0.00767952	-0.489901	-0.283364	-0.029222	-0.857556	1.71882	0.013863	-0.122246	0.159966	0.484744	0.00901048
286.12_Congenital_deficiency_of_other_clotting_factors__including_factor_VII_	0.150536	-0.00847827	-0.451704	0.0520821	-0.0218016	-0.676872	0.248989	0.00484506	-0.226537	0.00272839	0.212317	8.42957e-05	-0.968911	-0.00666318	-0.463864	-2.36018	-0.0199179	-0.68889	0.422357	0.00659151	-0.238838	0.172265	0.324486	5.33991e-05
286.13_Congenital_factor_VIII_disorder	0.253573	0.0118214	0.24408	0.044911	-0.0173798	-0.212361	0.462235	0.0410227	0.700521	0.0172276	0.427519	0.294601	1.12236	0.0178542	0.225828	-0.0412447	-0.0113315	-0.230238	2.28596	0.0470398	0.681894	0.0586922	0.230528	0.331795
286.3_Coagulation_defects_complicating_pregnancy_or_postpartum	0.0974778	-0.305094	-17.0733	-0.1098	-0.369444	-821.501	0.304755	-0.240743	787.354	0.356672	1.50773e-20	0.966819	0.0049554	-0.303551	-17.0765	-1.40367	-0.367886	-822.112	1.41358	-0.239216	787.959	0.994499	2.29515e-20	0.966838
286.4_Acquired_coagulation_factor_deficiency	-0.13201	0.0160968	-0.090012	-0.609801	-0.0468249	-1.07849	0.345781	0.0790184	0.898464	0.588147	0.616087	0.858348	-12.325	0.0127689	-0.0834259	-1194.26	-0.0496443	-1.07151	1169.61	0.0751821	0.904656	0.983694	0.688434	0.868563
286.5_Hemorrhagic_disorder_due_to_intrinsic_circulating_anticoagulants	0.463787	0.0779778	0.793749	0.280332	0.0461195	0.362726	0.647241	0.109836	1.22477	7.2353e-07	1.60823e-06	0.000306944	0.0870461	0.0851858	0.749005	-1.88706	0.0533294	0.318388	2.06115	0.117042	1.17962	0.931131	1.59663e-07	0.000651736
286.6_Defibrination_syndrome	0.145058	0.00972258	0.77616	-0.129046	-0.0274022	0.165148	0.419162	0.0468474	1.38717	0.29963	0.607746	0.0127845	1.22121	0.0143584	0.768497	-0.208041	-0.0227335	0.157869	2.65047	0.0514503	1.37912	0.0939983	0.448027	0.0136371
286.7_Other_and_unspecified_coagulation_defects	0.364098	0.0131325	0.135259	0.282135	0.00139097	-0.0473856	0.44606	0.024874	0.317903	3.12906e-18	0.0283684	0.14665	0.746791	0.0198477	0.104234	0.192152	0.00811426	-0.0781983	1.30143	0.0315811	0.286667	0.00831547	0.000915192	0.262782
287.0_Purpura_and_other_hemorrhagic_conditions	0.25907	0.0896177	0.0468767	0.0982414	0.0618219	-0.302135	0.419899	0.117413	0.395889	0.00159294	2.62909e-10	0.792359	0.86252	0.0948518	0.0248041	-0.28625	0.0671443	-0.323876	2.01129	0.122559	0.373484	0.141134	1.95159e-11	0.889113
287.1_Spontaneous_ecchymoses	0.0621058	0.0334631	0.139383	-0.0877483	0.0123239	-0.176949	0.21196	0.0546023	0.455716	0.416625	0.00191832	0.387804	-0.673866	0.0340038	0.133776	-2.64257	0.0129644	-0.182333	1.29484	0.0550433	0.449884	0.5023	0.00153659	0.406851
287.2_Allergic_purpura	0.335206	-0.0138195	0.242652	0.0975131	-0.0464362	-0.286676	0.5729	0.0187971	0.77198	0.00570914	0.406297	0.36893	-12.6557	-0.00979199	0.212907	-729.328	-0.0422975	-0.315901	704.016	0.0227135	0.741716	0.97239	0.554909	0.430045
287.3_Thrombocytopenia	0.18761	0.0462911	0.365908	0.143281	0.0396905	0.270223	0.23194	0.0528917	0.461594	1.08612e-16	5.42179e-43	6.62783e-14	0.302541	0.0496167	0.350258	-0.0796525	0.0430345	0.254663	0.684734	0.0561988	0.445853	0.120784	2.1441e-49	6.9072e-13
287.31_Primary_thrombocytopenia	0.20743	0.0479258	0.0204362	0.127631	0.0358967	-0.152493	0.28723	0.0599548	0.193365	3.49208e-07	5.77165e-15	0.816831	0.498129	0.0518728	0.00321866	-0.130282	0.0398765	-0.169552	1.12654	0.0638691	0.175989	0.120274	2.35053e-17	0.970873
287.32_Secondary_thrombocytopenia	0.252661	0.061765	0.244573	0.0768957	0.034008	-0.137079	0.428427	0.089522	0.626225	0.004841	1.29281e-05	0.209117	-12.9445	0.0649023	0.220008	-717.907	0.0372027	-0.161278	692.018	0.092602	0.601293	0.971291	4.38293e-06	0.258085
287.4_Qualitative_platelet_defects	0.352544	-0.0379102	0.368123	-0.133213	-0.103919	-0.723492	0.838302	0.0280987	1.45974	0.154891	0.260315	0.508642	1.58584	-0.0285377	0.345183	-0.477461	-0.0948237	-0.745469	3.64915	0.0377482	1.43583	0.13196	0.398774	0.535051
288.0_Diseases_of_white_blood_cells	0.21913	0.0258838	0.106944	0.154582	0.0166758	-0.0330384	0.283679	0.0350918	0.246927	2.85854e-11	3.59891e-08	0.134295	-0.24252	0.0291328	0.0874754	-0.940722	0.0199526	-0.0523686	0.455682	0.0383131	0.227319	0.496004	4.97797e-10	0.220199
288.11_Neutropenia	0.200718	0.0375443	-0.202595	0.172599	0.0334272	-0.264446	0.228837	0.0416615	-0.140744	1.77931e-44	1.91345e-71	1.36329e-10	0.105668	0.040894	-0.219846	-0.155419	0.0367901	-0.281631	0.366755	0.0449979	-0.158062	0.427635	6.04553e-85	3.07852e-12
288.2_Elevated_white_blood_cell_count	-8.79517e-13	1.2217e-13	-2.95025e-12	-1022.16	-134.369	-2155.31	1022.16	134.369	2155.31	1	1	1	-1.23688e-12	1.131e-13	-3.08352e-12	-8914.44	-133.634	-2154.22	8914.44	133.634	2154.22	1	1	1
288.3_Eosinophilia	0.225459	0.0355461	0.582737	0.0336081	0.00769846	0.160408	0.41731	0.0633938	1.00507	0.0212615	0.0123566	0.00684293	1.0416	0.0407495	0.565319	-0.116277	0.0129421	0.143366	2.19947	0.0685568	0.987271	0.0778772	0.00407666	0.00864211
289.0_Other_diseases_of_blood_and_blood_forming_organs	0.238572	0.0622947	0.257924	0.165254	0.0507799	0.0994157	0.31189	0.0738094	0.416432	1.79903e-10	2.87454e-26	0.00142645	1.38924	0.0685862	0.240276	0.992908	0.0571014	0.081916	1.78558	0.080071	0.398637	6.41505e-12	1.2052e-31	0.00294131
289.3_Personal_history_of_diseases_of_blood_and_blood_forming_organs	0.229201	0.0157971	-0.293838	0.141515	0.00343932	-0.49074	0.316887	0.0281549	-0.0969373	3.00527e-07	0.0122297	0.00344586	0.917506	0.0209549	-0.311535	0.38117	0.00861813	-0.508266	1.45384	0.0332918	-0.114804	0.000799703	0.000871157	0.00191104
289.4_Lymphadenitis	0.265216	0.0240416	0.188011	0.234054	0.0195825	0.120014	0.296379	0.0285007	0.256008	1.80749e-62	4.22357e-26	5.98369e-08	0.652647	0.0290814	0.166119	0.431062	0.0246306	0.0982077	0.874233	0.0335322	0.23403	7.79708e-09	1.50925e-37	1.63244e-06
289.5_Diseases_of_spleen	0.328544	0.0317887	0.290954	0.259352	0.0216024	0.138489	0.397736	0.041975	0.44342	1.3213e-20	9.56462e-10	0.000183834	-0.165887	0.0366918	0.260125	-0.912399	0.0265237	0.107837	0.580626	0.04686	0.412413	0.663174	1.52131e-12	0.000814456
289.9_Abnormality_of_red_blood_cells	0.257443	0.0531873	0.477107	0.0813599	0.0261958	0.0913117	0.433526	0.0801787	0.862903	0.00416257	0.000112393	0.0153567	-12.9869	0.0562913	0.451569	-726.42	0.0293585	0.0661641	700.446	0.0832242	0.836973	0.971539	4.19549e-05	0.0216507
290.0_Delirium_dementia_and_amnestic_and_other_cognitive_disorders	0.331811	0.13352	0.368635	0.258009	0.118556	0.207067	0.405613	0.148484	0.530204	1.22969e-18	1.7723e-68	7.75392e-06	0.132573	0.1389	0.336196	-0.673284	0.123958	0.174822	0.93843	0.153842	0.497571	0.747121	3.58e-74	4.44111e-05
290.1_Dementias	-0.0147582	0.192535	0.260493	-0.0668167	0.180636	0.153795	0.0373004	0.204434	0.367191	0.578462	1.01401e-220	1.70941e-06	0.931405	0.192893	0.2646	0.553518	0.181056	0.157993	1.30929	0.20473	0.371206	1.35942e-06	7.45312e-224	1.14644e-06
290.11_Alzheimer_s_disease	-0.0948407	0.196675	0.132414	-0.163047	0.181157	-0.00513131	-0.0266346	0.212193	0.269959	0.00642369	3.28353e-136	0.0591812	0.587069	0.195326	0.142682	0.0146151	0.179876	0.00526645	1.15952	0.210777	0.280097	0.0444309	1.54476e-135	0.0418428
290.12_Dementia_with_cerebral_degenerations	-0.298756	0.215549	0.969283	-0.502035	0.168632	0.536679	-0.0954762	0.262467	1.40189	0.00397022	2.16638e-19	1.12597e-05	0.970073	0.210932	0.998343	-0.431822	0.164285	0.566018	2.37197	0.257579	1.43067	0.175022	7.80933e-19	6.01019e-06
290.16_Vascular_dementia	0.0224501	0.211175	0.652232	-0.0710591	0.188289	0.453356	0.115959	0.23406	0.851108	0.637957	4.12335e-73	1.29388e-10	1.01903	0.212126	0.653279	0.355893	0.18936	0.454573	1.68216	0.234892	0.851985	0.00259667	1.65489e-74	1.16587e-10
290.2_Delirium_due_to_conditions_classified_elsewhere	0.2458	0.121147	0.652702	0.19599	0.111661	0.542611	0.295611	0.130633	0.762792	3.97014e-22	2.77618e-138	3.25322e-31	0.214443	0.125242	0.629173	-0.296526	0.115776	0.519214	0.725413	0.134708	0.739132	0.41076	2.98025e-148	3.45442e-29
290.3_Other_persistent_mental_disorders_due_to_conditions_classified_elsewhere	0.457342	-0.0904944	1.40491	0.282302	-0.115621	0.936531	0.632382	-0.0653681	1.87329	3.03986e-07	1.67742e-12	4.12923e-09	0.710508	-0.0830495	1.37036	-0.295423	-0.108229	0.902387	1.71644	-0.0578701	1.83833	0.166248	1.01585e-10	9.50379e-09
291.1_Transient_mental_disorders_due_to_conditions_classified_elsewhere	0.115795	-0.0552079	-0.278522	-0.0302482	-0.074813	-0.606016	0.261839	-0.0356029	0.0489712	0.120179	3.40424e-08	0.0955374	0.757881	-0.0520357	-0.283799	-0.063076	-0.0715938	-0.611152	1.57884	-0.0324777	0.0435542	0.0703927	1.8418e-07	0.0892831
291.4_Specific_nonpsychotic_mental_disorders_due_to_brain_damage	0.245557	-0.0219545	0.290668	0.0361027	-0.0500811	-0.168996	0.455012	0.00617208	0.750332	0.0215735	0.126049	0.215204	-12.9947	-0.0192998	0.269868	-733.863	-0.0473046	-0.189429	707.874	0.00870502	0.729166	0.971816	0.176782	0.249481
291.8_Alteration_of_consciousness	0.370226	0.0252423	0.314639	0.300352	0.0150216	0.159454	0.440099	0.0354631	0.469824	2.90476e-25	1.29485e-06	7.07216e-05	0.86468	0.0322167	0.282407	0.405071	0.0219972	0.127397	1.32429	0.0424362	0.437416	0.000226594	6.46215e-10	0.000355895
292.0_Neurological_disorders	0.113107	0.0784299	0.448941	0.0430238	0.0671962	0.299898	0.183191	0.0896636	0.597984	0.00156061	1.26791e-42	3.55371e-09	0.414327	0.0806988	0.439688	-0.183502	0.0695013	0.29078	1.01216	0.0918962	0.588596	0.17435	2.65439e-45	7.15342e-09
292.1_Aphasia_speech_disturbance	0.19774	0.0491804	0.333224	0.157169	0.0431034	0.245909	0.238311	0.0552573	0.420538	1.2636e-21	1.16489e-56	7.43651e-14	0.207355	0.0525356	0.316113	-0.161172	0.0464745	0.228889	0.575882	0.0585968	0.403336	0.270117	1.00539e-64	1.21847e-12
292.12_Symbolic_dysfunction	-0.232668	0.0458768	0.739459	-0.607295	-0.00466206	-0.0342181	0.14196	0.0964157	1.51314	0.223504	0.075213	0.0610299	-12.7068	0.041014	0.75264	-1187.36	-0.00915358	-0.0207118	1161.95	0.0911816	1.52599	0.983085	0.109079	0.0564594
292.2_Mild_cognitive_impairment	0.201363	0.103751	0.401935	0.0996408	0.0856671	0.183368	0.303085	0.121834	0.620502	0.000104533	2.45577e-29	0.000313013	0.482082	0.107465	0.384011	-0.403514	0.0894314	0.165664	1.36768	0.125499	0.602359	0.286006	1.62047e-31	0.000566809
292.3_Memory_loss	0.112691	0.0496919	0.377147	0.0514021	0.0406569	0.246897	0.173981	0.058727	0.507398	0.000313662	4.2974e-27	1.38553e-08	0.348538	0.0519011	0.36829	-0.163931	0.0428954	0.238148	0.861006	0.0609068	0.498432	0.182532	1.37977e-29	2.9141e-08
292.4_Altered_mental_status	0.246437	0.0870443	0.539946	0.214179	0.0815826	0.469382	0.278694	0.092506	0.61051	1.09541e-50	3.41074e-214	7.64543e-51	0.320743	0.0912395	0.517516	0.0207973	0.0857901	0.447048	0.620688	0.0966889	0.587985	0.0360944	3.50415e-236	5.65765e-47
292.6_Hallucinations	0.261753	0.0395664	0.43027	0.177324	0.0270723	0.245592	0.346183	0.0520604	0.614949	1.22904e-09	5.40566e-10	4.96176e-06	0.0907043	0.0437392	0.406796	-0.71713	0.0312705	0.222307	0.898538	0.0562079	0.591285	0.825819	6.1825e-12	1.54835e-05
293.0_Symptoms_involving_head_and_neck	0.198433	-0.0118704	1.08574	0.160568	-0.0168816	0.996092	0.236298	-0.00685927	1.17539	9.48871e-25	3.43788e-06	1.50922e-124	0.47145	-0.00821437	1.07143	0.201408	-0.0132145	0.98184	0.741492	-0.00321427	1.16101	0.000622125	0.00128231	1.635e-121
293.1_Swelling__mass__or_lump_in_head_and_neck__Space_occupying_lesion__intracranial_NOS_	0.194201	0.0110337	0.1624	0.138328	0.00329663	0.0412274	0.250074	0.0187708	0.283572	9.60012e-12	0.00518884	0.00861875	0.598777	0.0149813	0.147841	0.207063	0.00726335	0.0267698	0.990491	0.0226993	0.268911	0.0027353	0.000142106	0.0166963
295.0_Schizophrenia_and_other_psychotic_disorders	0.202699	0.0147365	-0.278624	-0.250692	-0.0482007	-1.29186	0.65609	0.0776736	0.734611	0.380895	0.646294	0.589915	1.52585	0.021367	-0.291938	-0.517343	-0.0415546	-1.30421	3.56904	0.0842886	0.720338	0.143277	0.505687	0.571905
295.1_Schizophrenia	0.437116	-0.0312027	0.680135	0.373418	-0.039914	0.53363	0.500815	-0.0224914	0.82664	3.08841e-41	2.21295e-12	9.12134e-20	1.50606	-0.0214946	0.64384	1.22505	-0.030245	0.497532	1.78707	-0.0127441	0.790148	8.25048e-26	1.47595e-06	6.41012e-18
295.2_Paranoid_disorders	0.349986	-0.00910358	0.151931	0.237174	-0.0246025	-0.0987111	0.462799	0.0063953	0.402573	1.19784e-09	0.24964	0.234808	0.743995	-0.00281401	0.120471	0.0355076	-0.0183111	-0.129849	1.45248	0.0126831	0.37079	0.0395717	0.721918	0.345544
295.3_Psychosis	0.315682	-0.0280725	0.0536806	0.198923	-0.0439005	-0.206378	0.432441	-0.0122445	0.313739	1.16331e-07	0.000508608	0.685793	1.05995	-0.0213905	0.0284926	0.449716	-0.0372311	-0.231267	1.67019	-0.0055498	0.288252	0.000663171	0.00812958	0.829779
296.0_Mood_disorders	0.324433	-0.00622853	-0.0828221	0.145258	-0.0308934	-0.484732	0.503609	0.0184364	0.319088	0.000386831	0.620642	0.686292	0.26769	-0.00105405	-0.112771	-1.1372	-0.0256811	-0.514196	1.67258	0.023573	0.288655	0.708811	0.933146	0.581905
296.1_Bipolar	0.306087	-0.0111227	-0.112504	0.256838	-0.017855	-0.222995	0.355336	-0.0043903	-0.00201218	3.90746e-34	0.00120332	0.0459713	0.293461	-0.00616961	-0.139926	-0.0830671	-0.0128895	-0.250276	0.669989	0.00055033	-0.0295774	0.126619	0.0719471	0.0129441
296.22_Major_depressive_disorder	0.297588	-0.00572266	-0.315856	0.215796	-0.0169764	-0.503509	0.37938	0.00553113	-0.128203	9.96269e-13	0.318929	0.000970334	-0.40816	-0.00155599	-0.343878	-1.2909	-0.0127784	-0.531322	0.474585	0.00966641	-0.156434	0.364809	0.785815	0.000323544
297.0_Suicidal_ideation_or_attempt	-0.0240251	-0.0119487	1.01408	-0.379352	-0.0566304	0.227126	0.331302	0.0327329	1.80104	0.894572	0.600187	0.0115489	1.98441	-0.00613799	1.02429	0.770506	-0.0509512	0.237627	3.19831	0.0386752	1.81095	0.00135521	0.788351	0.0107104
297.2_Suicide_or_self_inflicted_injury	0.38654	-0.054476	0.14282	0.340868	-0.0607817	0.0398563	0.432212	-0.0481703	0.245784	8.51798e-62	2.59404e-64	0.00655496	-0.249513	-0.0492	0.109248	-0.672198	-0.0554925	0.00645598	0.173173	-0.0429075	0.21204	0.247283	5.23123e-53	0.0372456
300.0_Anxiety__phobic_and_dissociative_disorders	0.262167	-0.00917974	0.108378	0.175196	-0.0209566	-0.0822696	0.349138	0.00259714	0.299025	3.4597e-09	0.126578	0.2652	0.169805	-0.00505163	0.0852763	-0.532238	-0.0168031	-0.105162	0.871848	0.00669988	0.275715	0.635456	0.39949	0.380133
300.1_Anxiety_disorder	0.215357	0.0126705	-0.361045	0.195346	0.00989835	-0.406315	0.235368	0.0154426	-0.315775	9.24484e-99	3.297e-19	4.44228e-55	-0.52843	0.0155689	-0.381463	-0.760642	0.0128077	-0.426666	-0.296218	0.01833	-0.33626	8.18947e-06	2.15984e-28	1.89073e-61
300.11_Generalized_anxiety_disorder	0.312818	-0.00335379	-0.0721191	0.186097	-0.0208094	-0.355345	0.43954	0.0141018	0.211107	1.30979e-06	0.706491	0.617727	-0.431677	0.000958833	-0.101922	-1.82689	-0.0164535	-0.384808	0.963541	0.0183712	0.180964	0.544244	0.914053	0.480087
300.12_Agorophobia__social_phobia__and_panic_disorder	0.315467	0.00757841	-0.363929	0.261035	-5.26447e-05	-0.489692	0.369899	0.0152095	-0.238166	6.67739e-30	0.0516016	1.41406e-08	0.179482	0.0125755	-0.393974	-0.276222	0.00496007	-0.519576	0.635187	0.0201909	-0.268372	0.440147	0.00120993	7.85673e-10
300.13_Phobia	0.29573	0.035123	-0.625675	0.234096	0.0260513	-0.773488	0.357365	0.0441947	-0.477862	5.24157e-21	3.23797e-14	1.0739e-16	0.813111	0.0409157	-0.653306	0.412468	0.0318608	-0.800957	1.21375	0.0499706	-0.505656	6.95638e-05	8.26817e-19	4.23714e-18
300.3_Obsessive_compulsive_disorders	0.0645736	-0.0297655	0.211874	-0.0694821	-0.0471352	-0.0720069	0.198629	-0.0123959	0.495755	0.345119	0.000783099	0.143518	-1.22805	-0.0295715	0.206397	-3.19476	-0.0468457	-0.0773208	0.738661	-0.0122973	0.490115	0.221014	0.000792966	0.15392
300.4_Dysthymic_disorder	0.384031	-0.0301051	-0.179789	0.160362	-0.0608537	-0.694173	0.6077	0.000643508	0.334594	0.000764948	0.0549912	0.493309	-12.9531	-0.0255907	-0.216498	-753.86	-0.0562455	-0.730237	727.954	0.00506398	0.297242	0.972665	0.1018	0.408827
300.8_Acute_reaction_to_stress	0.23948	-0.0379542	-0.0107178	0.091526	-0.0578159	-0.338018	0.387434	-0.0180925	0.316582	0.00151175	0.000180151	0.948826	-0.284193	-0.0346262	-0.0302838	-1.68251	-0.0544254	-0.357264	1.11412	-0.014827	0.296697	0.690377	0.000608668	0.855955
300.9_Posttraumatic_stress_disorder	0.348119	-0.0655946	0.755471	0.218165	-0.0834647	0.456575	0.478073	-0.0477246	1.05437	1.51833e-07	6.27701e-13	7.27494e-07	0.0918397	-0.0606644	0.727417	-0.901933	-0.0785179	0.428864	1.08561	-0.0428109	1.02597	0.856265	2.7426e-11	1.79349e-06
301.0_Personality_disorders	0.458565	-0.060857	0.137421	0.361514	-0.0744749	-0.0843008	0.555615	-0.0472391	0.359143	2.02787e-20	1.97198e-18	0.224455	-0.215033	-0.0546481	0.0959882	-1.10068	-0.0682532	-0.125393	0.670613	-0.041043	0.31737	0.634163	3.4717e-15	0.395428
301.1_Schizoid_personality_disorder	0.0584323	-0.0179402	0.170442	-0.239027	-0.0565426	-0.457902	0.355892	0.0206623	0.798787	0.700229	0.362361	0.594967	-13.4672	-0.0181529	0.164746	-1236.5	-0.056523	-0.463189	1209.56	0.0202171	0.79268	0.982781	0.35379	0.607099
301.2_Antisocial_borderline_personality_disorder	0.414412	-0.110027	-0.527627	0.280077	-0.130852	-0.860173	0.548748	-0.0892022	-0.195081	1.482e-09	3.95879e-25	0.00187256	0.296889	-0.103605	-0.558733	-0.596102	-0.124424	-0.890905	1.18988	-0.0827858	-0.22656	0.514646	1.77868e-22	0.000978034
302.0_Sexual_and_gender_identity_disorders	0.339473	0.0359244	2.21044	0.248194	0.0227043	1.90812	0.430752	0.0491445	2.51276	3.11653e-13	1.00383e-07	1.4133e-46	0.938697	0.0420805	2.17812	0.359786	0.0288553	1.87599	1.51761	0.0553057	2.48026	0.00148265	4.48018e-10	2.50295e-45
302.1_Decreased_libido	0.317582	-0.0538549	0.0609921	-0.057664	-0.105236	-0.779188	0.692828	-0.00247338	0.901172	0.0971607	0.0399455	0.886857	0.894939	-0.0475902	0.0369327	-1.12233	-0.0989965	-0.802334	2.91221	0.00381613	0.876199	0.384565	0.0696059	0.931268
303.0_Psychogenic_and_somatoform_disorders	0.933275	-0.0350073	0.318853	0.263306	-0.132264	-1.28293	1.60324	0.0622494	1.92064	0.00632858	0.480509	0.696424	-12.6199	-0.0244627	0.216314	-2026.51	-0.121967	-1.38401	2001.27	0.0730413	1.81663	0.990201	0.622908	0.791066
303.1_Dissociative_disorder	0.385248	-0.038334	-0.845999	0.153503	-0.0705259	-1.45148	0.616993	-0.00614212	-0.240521	0.00112122	0.0195999	0.00617123	-12.8931	-0.0336317	-0.88214	-746.391	-0.0657105	-1.48703	720.605	-0.00155285	-0.277245	0.972517	0.0398944	0.00425936
303.3_Psychogenic_disorder	0.113704	0.0111222	-0.268741	0.0232641	-0.00116147	-0.467532	0.204144	0.0234059	-0.0699511	0.0137346	0.0759571	0.00805766	0.134856	0.0130866	-0.278186	-0.614669	0.000851157	-0.476812	0.884381	0.0253221	-0.0795606	0.724358	0.0360549	0.00605038
303.4_Somatoform_disorder	0.281921	-0.0239638	-0.341433	0.136073	-0.0437836	-0.67788	0.427768	-0.00414409	-0.00498659	0.000151513	0.0177991	0.0466997	0.469908	-0.0190072	-0.365108	-0.527671	-0.0387907	-0.701139	1.46749	0.000776322	-0.0290764	0.355883	0.0596931	0.0332082
304.0_Adjustment_reaction	0.364229	-0.0425964	0.0842028	0.270656	-0.0553942	-0.126132	0.457803	-0.0297987	0.294537	2.36552e-14	6.86384e-11	0.432671	-0.482355	-0.0377501	0.051721	-1.46982	-0.0505201	-0.158336	0.505111	-0.0249802	0.261778	0.338367	6.87371e-09	0.629386
305.2_Eating_disorder	-0.0214355	-0.0664275	-1.59352	-0.23744	-0.0958893	-2.26229	0.194569	-0.0369656	-0.924748	0.845785	9.91049e-06	3.01017e-06	-13.2199	-0.067965	-1.59375	-728.717	-0.097189	-2.26247	702.277	-0.0387409	-0.925029	0.971112	5.1595e-06	2.99523e-06
305.21_Anorexia_nervosa	-1.09305	-0.0795983	-3.02641	-1.40763	-0.115882	-4.43853	-0.778462	-0.0433141	-1.61429	9.75799e-12	1.71053e-05	2.6628e-05	-13.995	-0.10281	-3.06816	-1145.55	-0.138312	-4.48002	1117.56	-0.0673077	-1.65631	0.980661	1.38013e-08	2.05086e-05
306.0_Other_mental_disorder	0.27614	0.0579705	0.555764	0.266299	0.0565022	0.534598	0.285981	0.0594388	0.576929	0	0	0	-0.531686	0.0615809	0.526737	-0.653477	0.0601194	0.505696	-0.409894	0.0630424	0.547778	1.16524e-17	0	0
306.9_Tension_headache	0.157262	-0.0154715	-0.397259	0.0644921	-0.0278805	-0.608029	0.250032	-0.00306247	-0.186489	0.000892151	0.0145387	0.000220631	0.356674	-0.0125183	-0.409278	-0.307251	-0.0248866	-0.619883	1.0206	-0.000150112	-0.198674	0.292373	0.0472835	0.000139592
31.0_Diseases_due_to_other_mycobacteria	0.675163	-0.000687677	-0.0620211	0.342384	-0.0491564	-0.841135	1.00794	0.0477811	0.717092	6.99387e-05	0.977815	0.876015	-12.8748	0.00744634	-0.131854	-1223.47	-0.0410202	-0.910095	1197.72	0.0559129	0.646388	0.98337	0.763318	0.739839
31.1_Leprosy	-2.93387e-12	-3.10016e-13	-4.14685e-12	-1038.15	-135.951	-2181.71	1038.15	135.951	2181.71	1	1	1	3.10222e-15	5.49736e-16	7.23944e-15	-9038.97	-135.257	-2180.62	9038.97	135.257	2180.62	1	1	1
312.0_Conduct_disorders	0.158755	-0.0123767	0.189982	-0.364701	-0.0822663	-0.942682	0.68221	0.0575128	1.32265	0.55223	0.728524	0.742348	2.59604	0.00115722	0.194886	1.04086	-0.0692908	-0.937249	4.15121	0.0716052	1.32702	0.00106888	0.974316	0.735824
312.3_Impulse_control_disorder	-0.0457399	-0.0195727	-0.0029475	-0.609904	-0.0921812	-1.19041	0.518425	0.0530359	1.18451	0.873744	0.597266	0.996118	-13.1003	-0.0214681	-0.00189842	-1953.16	-0.0935004	-1.18897	1926.96	0.0505642	1.18517	0.989441	0.559129	0.997499
313.0_Pervasive_developmental_disorders	-0.779418	-0.00397801	0.579505	-1.75316	-0.112198	-1.21149	0.194322	0.104242	2.3705	0.116688	0.942566	0.525964	-13.2722	-0.0186862	0.584956	-3197.07	-0.125337	-1.20462	3170.53	0.0879649	2.37453	0.993481	0.731296	0.521749
313.1_Attention_deficit_hyperactivity_disorder	2.3602e-13	-3.25111e-14	7.92088e-13	-1009.64	-133.144	-2133.87	1009.64	133.144	2133.87	1	1	1	-1.741e-13	1.57026e-14	-4.30613e-13	-8797.06	-132.395	-2132.87	8797.06	132.395	2132.87	1	1	1
313.2_Tics_and_stuttering	0.157292	-0.0264297	0.0270922	-0.21104	-0.0753665	-0.776461	0.525625	0.0225072	0.830645	0.402603	0.289814	0.947313	-12.8953	-0.025024	0.0145251	-1188.91	-0.0736852	-0.788592	1163.12	0.0236372	0.817642	0.982854	0.313497	0.971723
313.3_Autism	0.30962	-0.0537249	1.01942	0.112878	-0.0801167	0.547542	0.506362	-0.0273331	1.49131	0.0020392	6.61192e-05	2.29385e-05	-13.1609	-0.0503373	0.994877	-712.053	-0.0766318	0.523356	685.731	-0.0240428	1.4664	0.970558	0.000175367	3.54355e-05
315.0_Develomental_delays_and_disorders	0.187709	0.0489698	0.568716	0.0948903	0.0350526	0.365565	0.280528	0.062887	0.771867	7.38082e-05	5.3325e-12	4.0911e-08	0.295757	0.0522818	0.553007	-0.51324	0.0384029	0.350031	1.10475	0.0661608	0.755983	0.473662	1.54589e-13	9.29951e-08
315.1_Learning_disorder	0.597411	-0.0631228	0.765876	0.481617	-0.0794809	0.487002	0.713206	-0.0467647	1.04475	4.89076e-24	3.93511e-14	7.33878e-08	0.0102342	-0.0547446	0.711982	-0.982044	-0.0711165	0.433476	1.00251	-0.0383727	0.990487	0.983872	5.61064e-11	5.42819e-07
315.2_Speech_and_language_disorder	0.183516	0.075044	0.640637	0.0197988	0.0485273	0.280482	0.347234	0.101561	1.00079	0.0280213	2.90896e-08	0.000489662	-0.273892	0.0778007	0.623883	-2.2439	0.0513504	0.264046	1.69611	0.104251	0.98372	0.785241	8.16523e-09	0.000678376
315.3_Mental_retardation	0.612097	-0.0636127	0.583184	0.428666	-0.0896313	0.148786	0.795528	-0.0375942	1.01758	6.14057e-11	1.65196e-06	0.00850658	0.243805	-0.0546903	0.527986	-1.16354	-0.0807434	0.0941738	1.65115	-0.0286372	0.961799	0.734203	3.88306e-05	0.0170587
316.0_Substance_addiction_and_disorders	0.43575	-0.0769355	1.0991	0.354619	-0.0882235	0.900033	0.516881	-0.0656475	1.29817	6.49564e-26	1.0562e-40	2.72304e-27	1.07728	-0.0686881	1.05852	0.677691	-0.0800169	0.859766	1.47687	-0.0573593	1.25728	1.26399e-07	1.44125e-32	1.65828e-25
316.1_Polyneuropathy_due_to_drugs	0.232501	0.0567365	0.18014	0.0422078	0.0274567	-0.229467	0.422794	0.0860163	0.589746	0.0166343	0.000145932	0.388706	-0.0670434	0.0604888	0.154388	-2.04104	0.0312803	-0.254612	1.90695	0.0896973	0.563388	0.946926	4.92945e-05	0.459396
317.0_Alcohol_related_disorders	0.358504	-0.0139672	1.15139	0.336647	-0.0169069	1.09877	0.380361	-0.0110275	1.20402	9.42321e-227	1.25045e-20	0	-0.58565	-0.00915218	1.11356	-0.84395	-0.0120813	1.06108	-0.327349	-0.00622305	1.16605	8.83589e-06	9.12723e-10	0
317.1_Alcoholism	0.191082	0.0126712	0.736039	0.173204	0.0102406	0.696783	0.20896	0.0151018	0.775294	1.94632e-97	1.65358e-24	1.21559e-295	-0.569667	0.0151917	0.71653	-0.783742	0.0127707	0.677344	-0.355593	0.0176128	0.755716	1.83222e-07	9.22114e-35	2.7745e-281
317.11_Alcoholic_liver_damage	0.547272	-0.0057432	1.63394	0.493381	-0.0133142	1.48254	0.601163	0.00182779	1.78534	3.77945e-88	0.137071	2.62426e-99	-0.625317	0.00163406	1.56963	-1.32264	-0.00593948	1.41846	0.0720079	0.0092076	1.72079	0.0788204	0.672382	4.51033e-92
318.0_Tobacco_use_disorder	0.404235	-0.00459001	0.495665	0.392252	-0.00622766	0.469216	0.416217	-0.00295236	0.522113	0	3.943e-08	2.27618e-295	-0.05527	0.00147881	0.453754	-0.166183	-0.000146062	0.427507	0.0556429	0.00310369	0.480001	0.328724	0.0744593	1.17643e-251
320.0_Meningitis	0.166868	-0.0207269	-0.0356971	0.084219	-0.0317635	-0.216781	0.249518	-0.00969031	0.145386	7.58488e-05	0.000232463	0.699224	0.456604	-0.0174068	-0.0468232	-0.119283	-0.0284101	-0.227793	1.03249	-0.0064036	0.134146	0.120185	0.00193121	0.612076
323.0_Encephalitis	0.0909587	0.0162278	0.311997	-0.00837955	0.00264839	0.100438	0.190297	0.0298072	0.523557	0.0727121	0.0191696	0.00384687	-0.451942	0.01733	0.304533	-1.5905	0.00381324	0.0931157	0.686616	0.0308468	0.51595	0.436573	0.0119746	0.00475464
323.2_Acute__transverse__myelitis	0.21505	-0.0457164	-0.507603	0.0297552	-0.0708689	-0.94499	0.400346	-0.0205639	-0.0702154	0.0229239	0.000367525	0.0229297	-0.514183	-0.0426744	-0.523151	-2.48796	-0.067717	-0.960281	1.45959	-0.0176317	-0.086021	0.609641	0.000838062	0.0189936
323.8_Encephalitis__non_infectious	0.0830922	-0.00894615	-0.00887541	-0.199742	-0.0464687	-0.61703	0.365927	0.0285764	0.599279	0.564747	0.640288	0.977181	-13.3844	-0.00867828	-0.016227	-1193	-0.0459658	-0.624034	1166.24	0.0286092	0.59158	0.982258	0.648274	0.958269
324.0_Other_CNS_infection_and_poliomyelitis	0.23579	0.0502788	0.204394	0.139279	0.0355596	-0.0049898	0.332301	0.064998	0.413778	1.68066e-06	2.15699e-11	0.0557152	1.01783	0.055638	0.186229	0.413787	0.0409521	-0.0229683	1.62187	0.0703238	0.395427	0.000957935	1.12423e-13	0.081024
324.1_Jakob_Creutzfeldt_disease	-0.154982	0.083823	-0.280802	-0.587222	0.0164641	-1.17655	0.277257	0.151182	0.614943	0.482207	0.0147269	0.538939	-12.2203	0.0802192	-0.270608	-1161.11	0.0132201	-1.1658	1136.67	0.147218	0.624579	0.983367	0.0189405	0.553528
325.0_Phlebitis_and_thrombophlebitis_of_intracranial_venous_sinuses	0.398816	-0.0261412	0.140672	0.162172	-0.0587327	-0.393825	0.63546	0.00645025	0.675169	0.000956119	0.115936	0.605969	0.134069	-0.0199338	0.106924	-1.85032	-0.0524869	-0.42703	2.11846	0.0126193	0.640878	0.894653	0.23007	0.694702
327.0_Sleep_disorders	0.283057	0.00422254	1.0556	0.229749	-0.00308952	0.928779	0.336365	0.0115346	1.18242	2.30177e-25	0.257705	7.88965e-60	-0.19359	0.00836207	1.03056	-0.74218	0.00106734	0.903863	0.355	0.0156568	1.15726	0.489161	0.0246566	3.23209e-57
327.1_Hypersomnia	-1.65927e-12	2.29809e-13	-5.53469e-12	-1018.45	-133.94	-2149.78	1018.45	133.94	2149.78	1	1	1	-6.53209e-13	5.91207e-14	-1.60559e-12	-8878.47	-133.162	-2148.66	8878.47	133.162	2148.66	1	1	1
327.3_Sleep_apnea	0.457925	0.00450314	1.11926	0.434544	0.0012072	1.06193	0.481306	0.00779907	1.1766	0	0.0074099	0	0.44267	0.0117789	1.0742	0.258975	0.00848925	1.01703	0.626364	0.0150685	1.13137	2.32225e-06	2.25288e-12	6.97885e-297
327.4_Insomnia	0.246798	0.0555818	0.521811	-0.055516	0.00889496	-0.141806	0.549113	0.102269	1.18543	0.109589	0.019628	0.123281	-12.8866	0.0586488	0.497372	-1182.27	0.012067	-0.165615	1156.5	0.105231	1.16036	0.982768	0.0135987	0.141464
327.41_Organic_or_persistent_insomnia	0.217813	0.0106124	0.0704403	0.0944619	-0.00651676	-0.198499	0.341165	0.0277416	0.339379	0.000538386	0.224633	0.607705	0.0133126	0.0141536	0.0518996	-1.12934	-0.00292069	-0.2168	1.15596	0.0312279	0.320599	0.981782	0.104227	0.705008
327.5_Parasomnia	-0.0966086	-0.035293	-0.067067	-0.489548	-0.0852653	-0.891657	0.29633	0.0146793	0.757523	0.629891	0.166289	0.873345	0.942459	-0.0352337	-0.0601147	-1.07401	-0.0849753	-0.88453	2.95893	0.0145078	0.7643	0.359642	0.165041	0.886356
327.6_Circadian_rhythm_sleep_disorder	0.154831	-0.0218875	0.753286	-0.178876	-0.0655109	0.0101477	0.488538	0.0217359	1.49642	0.363154	0.325417	0.0469526	-13.0778	-0.0205904	0.740482	-1191.46	-0.0639861	-0.0022367	1165.31	0.0228052	1.4832	0.982646	0.352388	0.0506939
331.0_Other_cerebral_degenerations	0.175237	0.0845568	0.63101	0.075234	0.068016	0.413058	0.27524	0.101098	0.848963	0.00059369	1.25291e-23	1.39148e-08	0.154513	0.0875603	0.61521	-0.833396	0.0710624	0.397464	1.14242	0.104058	0.832955	0.759188	2.42275e-25	3.06627e-08
331.1_Hydrocephalus	0.19809	0.034795	0.0632082	0.126025	0.0243604	-0.0922485	0.270156	0.0452297	0.218665	7.1463e-08	6.33358e-11	0.4255	0.226675	0.0382692	0.046513	-0.400299	0.0278641	-0.108799	0.853649	0.0486742	0.201825	0.478571	5.6519e-13	0.557224
331.9_Cerebral_degeneration__unspecified	0.212132	0.0838613	0.728305	0.138798	0.0716682	0.565621	0.285466	0.0960544	0.890988	1.43168e-08	2.0465e-41	1.71797e-18	0.362472	0.0876557	0.709304	-0.2978	0.0754912	0.546781	1.02274	0.0998201	0.871827	0.281941	2.72844e-45	1.1896e-17
332.0_Parkinson_s_disease	-0.155183	0.135014	0.585544	-0.204062	0.1261	0.485412	-0.106304	0.143928	0.685676	4.89006e-10	1.12476e-193	2.0635e-30	-0.732616	0.131971	0.597823	-1.47624	0.123093	0.497774	0.0110055	0.14085	0.697871	0.0534884	1.38852e-186	1.11389e-31
333.0_Extrapyramidal_disease_and_abnormal_movement_disorders	0.190214	0.0444789	-0.154474	0.104881	0.0318141	-0.34059	0.275548	0.0571436	0.0316424	1.24872e-05	5.84215e-12	0.103792	-0.103562	0.0475255	-0.171383	-0.986991	0.0349013	-0.357326	0.779866	0.0601497	0.0145594	0.818276	1.60053e-13	0.0708406
333.1_Essential_tremor	0.261781	0.0832772	0.105998	0.163284	0.0667013	-0.106869	0.360277	0.0998531	0.318865	1.89755e-07	7.07213e-23	0.329077	-0.566259	0.0872025	0.0805826	-1.95703	0.0706565	-0.13205	0.824512	0.103749	0.293216	0.424866	5.17635e-25	0.457616
333.2_Myoclonus	0.188492	0.0257515	0.39545	0.0186494	0.00180015	0.0290102	0.358335	0.0497028	0.761889	0.029617	0.0350939	0.0344189	-13.2421	0.0277465	0.377906	-737.767	0.00389055	0.011796	711.283	0.0516024	0.744015	0.971424	0.0226311	0.0430614
333.3_Tics_and_choreas	0.259357	0.0194996	0.034173	-0.0364497	-0.0224644	-0.613279	0.555164	0.0614636	0.681625	0.0857137	0.36243	0.917607	-13.1436	0.0226113	0.00986956	-1211.22	-0.0192033	-0.636948	1184.93	0.0644259	0.656688	0.982845	0.289212	0.976142
333.4_Torsion_dystonia	0.114421	0.0338676	-0.434801	0.0136447	0.0194361	-0.660126	0.215198	0.0482991	-0.209476	0.0260587	4.23279e-06	0.000155528	-0.360748	0.0355041	-0.444697	-1.49954	0.0211368	-0.669858	0.778041	0.0498714	-0.219537	0.534678	1.27624e-06	0.000108399
333.8_Other_degenerative_diseases_of_the_basal_ganglia	0.219356	0.107853	0.698207	-0.00388029	0.067476	0.204407	0.442592	0.14823	1.19201	0.0541174	1.64676e-07	0.00558355	0.468326	0.111898	0.678455	-1.50981	0.0716227	0.185124	2.44646	0.152173	1.17179	0.64263	5.16814e-08	0.0070294
334.0_Degenerative_disease_of_the_spinal_cord	0.250193	0.0315102	0.429117	0.208411	0.025476	0.337997	0.291976	0.0375444	0.520237	8.31147e-32	1.38404e-24	2.70126e-20	0.684395	0.0364241	0.408469	0.389336	0.0304	0.31745	0.979455	0.0424482	0.499489	5.46306e-06	2.13178e-32	1.42072e-18
334.1_Spinocerebellar_disease	0.0328754	0.0153494	0.491572	-0.112082	-0.00404374	0.18516	0.177832	0.0347425	0.797983	0.656675	0.120834	0.00166461	0.574864	0.0166839	0.490391	-0.421649	-0.0026342	0.184158	1.57138	0.036002	0.796625	0.2582	0.0905116	0.00169748
334.2_Anterior_horn_cell_disease	0.173897	0.064202	0.480245	0.0705193	0.0481561	0.257702	0.277275	0.0802479	0.702787	0.000977387	4.43105e-15	2.34125e-05	-0.14617	0.0669159	0.46449	-1.28522	0.0509144	0.242158	0.99288	0.0829174	0.686822	0.801417	2.47976e-16	4.22703e-05
335.0_Multiple_sclerosis	0.15135	-0.0216545	-0.756479	0.105227	-0.0278653	-0.868818	0.197472	-0.0154437	-0.644139	1.26301e-10	8.28028e-12	8.99667e-40	-0.603148	-0.0196114	-0.768106	-1.1306	-0.0257893	-0.880384	-0.0756978	-0.0134335	-0.655827	0.0250098	4.91491e-10	5.40683e-41
337.0_Disorders_of_the_autonomic_nervous_system	0.118666	0.0258341	0.326809	-0.00203589	0.00902543	0.0700563	0.239368	0.0426428	0.583561	0.0539915	0.00259219	0.0126046	-0.425255	0.0274158	0.316685	-1.8192	0.0106769	0.0601353	0.968687	0.0441547	0.573236	0.549885	0.00132674	0.015547
337.1_Peripheral_autonomic_neuropathy	0.193901	0.115001	0.661402	-0.0129386	0.0768633	0.207962	0.400741	0.153139	1.11484	0.0661566	3.41906e-09	0.00425161	-12.4164	0.117505	0.641496	-699.993	0.079404	0.188507	675.16	0.155605	1.09448	0.971766	1.49743e-09	0.00551022
338.1_Acute_pain	0.303768	0.0237347	0.0577034	0.223577	0.0121125	-0.119402	0.38396	0.0353569	0.234809	1.13257e-13	6.26479e-05	0.523094	1.17392	0.0306612	0.034322	0.722731	0.0190476	-0.142603	1.62511	0.0422748	0.211247	3.40531e-07	2.28491e-07	0.703784
338.2_Chronic_pain	0.430556	-0.0135181	-0.246503	0.353324	-0.0243453	-0.426107	0.507787	-0.00269083	-0.0668991	8.60056e-28	0.0144026	0.00714493	0.255739	-0.00662315	-0.2842	-0.372818	-0.0174383	-0.463591	0.884296	0.00419201	-0.104808	0.425193	0.230034	0.00190245
339.0_Other_headache_syndromes	0.209471	-0.00898729	-0.301386	0.1908	-0.0115255	-0.343343	0.228141	-0.00644908	-0.25943	3.61263e-107	3.92563e-12	5.1094e-45	0.424703	-0.0050092	-0.316175	0.287513	-0.00753823	-0.358085	0.561893	-0.00248016	-0.274264	1.29891e-09	0.000103579	1.805e-49
340.0_Migraine	0.134376	-0.0221701	-0.977818	0.104135	-0.0262508	-1.05507	0.164617	-0.0180894	-0.900563	3.06088e-18	1.77375e-26	7.52326e-136	-0.103508	-0.0199585	-0.986856	-0.376764	-0.0240173	-1.06408	0.169748	-0.0158998	-0.909635	0.457829	5.52802e-22	1.86088e-138
340.1_Migrain_with_aura	0.179041	-0.035759	-0.674329	0.072947	-0.0500735	-0.929767	0.285135	-0.0214445	-0.418891	0.000941082	9.77111e-07	2.29027e-07	0.209911	-0.0324907	-0.685794	-0.601788	-0.0467482	-0.94111	1.02161	-0.0182331	-0.430477	0.612253	7.95322e-06	1.40516e-07
341.0_Other_demyelinating_diseases_of_central_nervous_system	0.213383	-0.0384485	-0.406057	0.104017	-0.0531918	-0.658601	0.322748	-0.0237052	-0.153512	0.000131255	3.19928e-07	0.00162518	0.253532	-0.034659	-0.421102	-0.55889	-0.0493577	-0.673476	1.06595	-0.0199602	-0.168729	0.540773	3.80964e-06	0.00107422
342.0_Hemiplegia	0.285217	0.0501882	0.518337	0.245107	0.0440787	0.43008	0.325328	0.0562978	0.606594	3.78078e-44	2.52936e-58	1.16145e-30	0.858273	0.0559345	0.494132	0.585216	0.0498339	0.405982	1.13133	0.0620351	0.582281	7.24937e-10	3.33701e-72	4.42371e-28
343.0_Infantile_cerebral_palsy	0.319202	-0.0332806	0.474875	0.184134	-0.0514532	0.173104	0.454271	-0.015108	0.776646	3.6231e-06	0.000331431	0.00204067	0.0388164	-0.028394	0.449046	-1.10615	-0.0465338	0.147619	1.18378	-0.0102542	0.750474	0.947023	0.0021556	0.00350228
344.0_Other_paralytic_syndromes	0.334198	0.00964883	0.493071	0.271853	0.000897485	0.35427	0.396542	0.0184002	0.631872	8.06675e-26	0.030698	3.34318e-12	0.153295	0.0149689	0.463358	-0.3969	0.0062297	0.324719	0.703491	0.0237082	0.601996	0.585008	0.000787619	5.73034e-11
345.0_Epilepsy__recurrent_seizures__convulsions	0.309354	0.00867142	0.230921	0.280954	0.00469752	0.168462	0.337753	0.0126453	0.293381	3.93098e-101	1.89579e-05	4.28352e-13	-0.105871	0.0133999	0.20346	-0.386574	0.00943633	0.141099	0.174832	0.0173634	0.265821	0.459769	3.44397e-11	1.60928e-10
345.1_Epilepsy	0.337164	0.00823659	0.351366	0.24734	-0.00437514	0.15249	0.426987	0.0208483	0.550241	1.88124e-13	0.200534	0.000534596	-0.600509	0.0129775	0.320439	-1.73833	0.000392526	0.121787	0.537312	0.0255624	0.51909	0.300944	0.0432699	0.00156925
345.11_Generalized_convulsive_epilepsy	0.264277	-0.0063963	0.365898	0.185982	-0.0170271	0.194125	0.342573	0.00423453	0.53767	3.69952e-11	0.238295	2.98015e-05	0.0213878	-0.0022521	0.34394	-0.679225	-0.0128578	0.17233	0.722001	0.00835363	0.51555	0.952289	0.677269	8.56031e-05
345.12_Partial_epilepsy	0.339505	-0.0129323	0.10249	0.245859	-0.0257824	-0.105957	0.43315	-8.20952e-05	0.310938	1.19721e-12	0.0485542	0.335204	-0.321705	-0.007977	0.0727784	-1.30946	-0.0207988	-0.135442	0.666048	0.00484479	0.280998	0.523247	0.2227	0.493307
345.3_Convulsions	0.218138	0.00759239	0.417838	0.183849	0.00289281	0.343216	0.252427	0.012292	0.49246	1.10468e-35	0.00154331	5.06391e-28	-0.545345	0.0105858	0.399111	-0.957121	0.00590283	0.324569	-0.133568	0.0152688	0.473653	0.00943937	9.40246e-06	9.20267e-26
346.0_Abnormal_findings_on_study_of_brain_and_or_nervous_system	0.53489	0.0531861	-0.0769166	-0.121145	-0.0529341	-1.57626	1.19092	0.159306	1.42243	0.110036	0.325948	0.919911	-12.2936	0.0604229	-0.13174	-1962.46	-0.0457107	-1.62947	1937.87	0.166556	1.36599	0.990142	0.264496	0.863124
346.1_Nonspecific_abnormal_findings_on_radiological_and_other_examination_of_skull_and_head	0.303976	0.0369142	0.0306425	0.175928	0.0178898	-0.250791	0.432024	0.0559385	0.312076	3.27473e-06	0.000142927	0.831014	0.222	0.042009	0.0031038	-0.921635	0.0230212	-0.278011	1.36563	0.0609969	0.284219	0.703601	1.44931e-05	0.982735
346.2_Nonspecific_abnormal_results_of_function_study_of_brain_and_central_nervous_system	0.0989424	0.0407618	-0.518954	-0.277436	-0.0138928	-1.36862	0.47532	0.0954164	0.330709	0.606388	0.143808	0.231268	1.24176	0.0447536	-0.523306	-0.774081	-0.00972902	-1.37242	3.2576	0.0992362	0.325809	0.227301	0.107404	0.227079
346.3_Nonspecific_abnormal_findings_in_cerebrospinal_fluid	0.132908	-0.0154453	-0.0105212	-0.205514	-0.060341	-0.742998	0.47133	0.0294504	0.721956	0.441457	0.500134	0.97754	-13.0786	-0.0144023	-0.0217623	-1212.63	-0.0590358	-0.753758	1186.47	0.0302312	0.710233	0.982951	0.5271	0.953534
347.0_Cataplexy_and_narcolepsy	0.261527	-0.00853375	-0.101271	0.0290709	-0.0402698	-0.61818	0.493984	0.0232023	0.415638	0.0274487	0.598173	0.700987	1.25222	-0.00176904	-0.119094	0.0806832	-0.0335292	-0.635603	2.42376	0.0299911	0.397415	0.0361758	0.913068	0.651328
348.0_Other_conditions_of_brain	0.216188	0.0453635	1.052	0.0840297	0.0258579	0.742289	0.348346	0.0648691	1.3617	0.00134519	5.15896e-06	2.78544e-11	-0.101365	0.048672	1.03265	-1.49755	0.0292102	0.723195	1.29482	0.0681339	1.3421	0.886845	9.50249e-07	6.13402e-11
348.2_Cerebral_edema_and_compression_of_brain	0.287187	0.0055754	-0.159768	0.193289	-0.00753304	-0.369869	0.381085	0.0186838	0.0503326	2.0406e-09	0.40449	0.136112	0.679603	0.0111584	-0.183194	0.0475055	-0.00193398	-0.393092	1.3117	0.0242508	0.0267044	0.0350945	0.094832	0.0871536
348.4_Cerebral_cysts	0.0897929	0.00627779	0.186974	-0.0488307	-0.0123148	-0.107171	0.228416	0.0248704	0.481119	0.204242	0.508112	0.212818	-0.244016	0.00751836	0.179911	-1.64054	-0.0109868	-0.114038	1.1525	0.0260235	0.47386	0.731999	0.425856	0.230299
348.7_Coma	0.16929	0.0359549	0.427244	0.08265	0.0235077	0.240916	0.25593	0.0484021	0.613571	0.000128315	1.50004e-08	6.98499e-06	-0.103011	0.0385923	0.412639	-0.986648	0.0261848	0.226479	0.780626	0.0509999	0.5988	0.81927	1.08575e-09	1.39649e-05
348.8_Encephalopathy__not_elsewhere_classified	0.452038	0.0322959	0.718922	0.32168	0.0127029	0.417579	0.582395	0.051889	1.02026	1.0717e-11	0.00123498	2.92612e-06	1.19814	0.0413545	0.678944	0.436803	0.0217314	0.377918	1.95949	0.0609777	0.97997	0.00203928	3.61983e-05	9.8443e-06
348.9_Other_conditions_of_brain__NOS	0.164952	0.0374312	0.426925	0.0868404	0.0261787	0.259096	0.243064	0.0486836	0.594754	3.48915e-05	7.03959e-11	6.17132e-07	0.289076	0.0404223	0.413413	-0.372059	0.0292024	0.245729	0.950211	0.0516422	0.581096	0.391456	1.65044e-12	1.35055e-06
349.0_Other_and_unspecified_disorders_of_the_nervous_system	0.277124	0.0124669	-0.00177634	0.197368	0.00125665	-0.177441	0.35688	0.0236772	0.173888	9.74934e-12	0.0292817	0.984187	-0.151204	0.0167307	-0.0261741	-0.958177	0.00554866	-0.201667	0.655768	0.0279128	0.149318	0.713438	0.00336221	0.77004
350.1_Abnormal_involuntary_movements	0.190789	0.0240984	0.143522	0.139248	0.0167967	0.0321788	0.242331	0.0314002	0.254865	4.01208e-13	9.89379e-11	0.0115236	-0.0833612	0.0270755	0.127558	-0.594075	0.019799	0.0163282	0.427353	0.034352	0.238789	0.749033	3.03357e-13	0.0245966
350.2_Abnormality_of_gait	0.296675	0.0762798	0.282842	0.262073	0.0705297	0.207298	0.331277	0.0820299	0.358385	2.26398e-63	4.87017e-149	2.16404e-13	0.459815	0.081435	0.255931	0.162908	0.0756978	0.180496	0.756721	0.0871721	0.331366	0.00240243	2.46689e-170	2.93879e-11
350.3_Lack_of_coordination	0.209513	0.0289592	0.455113	0.125434	0.0169235	0.271847	0.293591	0.040995	0.63838	1.03972e-06	2.40674e-06	1.1316e-06	0.017266	0.0322859	0.437499	-0.790383	0.0202831	0.254393	0.824915	0.0442887	0.620605	0.966578	1.34912e-07	2.8273e-06
350.5_Abnormal_reflex	-0.0137813	-0.015366	0.180634	-0.39531	-0.06463	-0.619983	0.367748	0.0338981	0.981252	0.94356	0.540979	0.658341	-12.8614	-0.0167158	0.179902	-1194.34	-0.0656224	-0.620441	1168.62	0.0321908	0.980244	0.982978	0.502924	0.65953
350.6_Disturbances_of_sensation_of_smell_and_taste	0.0945027	0.0288666	0.135453	-0.150312	-0.00553171	-0.38448	0.339317	0.063265	0.655386	0.449301	0.100016	0.609625	0.316681	0.0307846	0.128616	-1.66706	-0.0034836	-0.390951	2.30042	0.0650528	0.648183	0.754367	0.0782858	0.62755
351.0_Other_peripheral_nerve_disorders	0.196326	0.0222479	-0.601065	0.181068	0.0200844	-0.636462	0.211583	0.0244114	-0.565667	2.44752e-140	2.42376e-90	7.27982e-243	0.0500835	0.0255209	-0.616215	-0.0896988	0.0233664	-0.65157	0.189866	0.0276754	-0.580861	0.482524	3.10608e-119	9.15105e-256
352.0_Disorders_of_other_cranial_nerves	-0.029833	0.0413497	-0.236495	-0.225382	0.013736	-0.650418	0.165716	0.0689633	0.177428	0.76493	0.00333635	0.262788	-0.150313	0.0406949	-0.234589	-2.12465	0.0132399	-0.648292	1.82403	0.0681498	0.179115	0.881381	0.0036709	0.266402
352.1_Trigeminal_nerve_disorders__CN5_	0.187291	0.0370773	-0.640108	0.112845	0.0261691	-0.814122	0.261737	0.0479856	-0.466093	8.18582e-07	2.70228e-11	5.60902e-13	-0.414301	0.0399027	-0.655758	-1.29575	0.0290355	-0.829657	0.467151	0.0507698	-0.48186	0.356934	6.16849e-13	1.45861e-13
352.2_Facial_nerve_disorders__CN7_	0.236107	0.0268583	0.11985	0.180607	0.0189043	-0.000846259	0.291608	0.0348123	0.240547	7.55498e-17	3.63563e-11	0.0516281	-0.317265	0.0303889	0.100258	-0.941603	0.0224586	-0.0203311	0.307074	0.0383192	0.220847	0.319261	5.8855e-14	0.103204
353.0_Nerve_root_and_plexus_disorders	0.24868	0.0446642	0.0485851	0.199703	0.0373183	-0.0580233	0.297658	0.0520101	0.155193	2.48218e-23	9.66583e-33	0.371738	0.588197	0.0494453	0.0285103	0.217977	0.0421157	-0.0779956	0.958417	0.056775	0.135016	0.00184604	6.56658e-40	0.599821
353.1_Nerve_plexus_lesions	0.257579	-0.0225414	-0.255524	0.107591	-0.0428579	-0.595068	0.407566	-0.00222486	0.0840209	0.000762889	0.0296601	0.140221	-0.841017	-0.0190403	-0.275078	-2.81037	-0.0392774	-0.614387	1.12834	0.00119677	0.0642309	0.40259	0.0651749	0.112073
353.2_Nerve_root_lesions	0.345251	0.0125956	-0.0797274	0.135631	-0.0172825	-0.54933	0.554871	0.0424737	0.389875	0.00124606	0.40866	0.739319	0.0247205	0.0180794	-0.108779	-1.95423	-0.0117492	-0.578001	2.00367	0.0479081	0.360443	0.980467	0.234852	0.649558
355.0_Complex_regional_central_pain_syndrome	0.423135	0.0524916	0.327542	0.134147	0.00667881	-0.320015	0.712124	0.0983044	0.9751	0.00410774	0.0247234	0.321503	0.892055	0.0604005	0.291051	-1.10383	0.0146005	-0.355945	2.88794	0.106201	0.938047	0.381031	0.0097442	0.377944
356.0_Hereditary_and_idiopathic_peripheral_neuropathy	0.184366	0.0293673	0.655194	0.0509756	0.0103929	0.360696	0.317756	0.0483417	0.949692	0.00674917	0.0024173	1.29772e-05	0.247175	0.032544	0.640022	-0.897181	0.0136211	0.345765	1.39153	0.0514669	0.934278	0.672045	0.000749542	2.01687e-05
357.0_Inflammatory_and_toxic_neuropathy	0.336494	0.0421227	0.584247	0.295957	0.0359851	0.493286	0.377031	0.0482603	0.675208	1.62546e-59	3.02245e-41	2.42859e-36	0.128627	0.0474364	0.553299	-0.260222	0.0413088	0.462459	0.517476	0.0535639	0.644138	0.516768	5.34061e-52	7.49948e-33
358.0_Myoneural_disorders	0.13984	0.0302392	0.708258	-0.132139	-0.0081383	0.108818	0.41182	0.0686168	1.3077	0.313584	0.122507	0.0205712	-13.2437	0.0314477	0.695141	-1181.8	-0.0067723	0.0961657	1155.32	0.0696676	1.29412	0.982278	0.106816	0.0229277
358.1_Myasthenia_gravis	0.163447	0.0579738	0.146007	0.0408324	0.0391591	-0.116396	0.286062	0.0767886	0.408411	0.00898406	1.54852e-09	0.275462	0.169343	0.0608036	0.13184	-0.972689	0.0420473	-0.130324	1.31137	0.07956	0.394003	0.771336	2.10156e-10	0.324306
359.1_Muscular_dystrophies	0.329718	-0.0197861	0.588052	0.187707	-0.0390561	0.267099	0.471729	-0.00051602	0.909005	5.34919e-06	0.0441727	0.00032934	0.216527	-0.0145526	0.560833	-0.930208	-0.0337958	0.240186	1.36326	0.00469069	0.88148	0.711322	0.138285	0.000607796
359.2_Myopathy	0.261297	0.0250162	0.352481	0.157946	0.0101753	0.126113	0.364648	0.0398571	0.57885	7.22234e-07	0.000953961	0.00227408	0.0272274	0.0291441	0.329578	-0.961963	0.0143382	0.103427	1.01642	0.0439501	0.555728	0.956977	0.000114313	0.00428566
360.0_Disorders_of_the_globe	0.132674	0.0231828	0.0622828	-0.0637017	-0.00427351	-0.359202	0.32905	0.0506391	0.483768	0.185444	0.0979448	0.772104	1.74952	0.0298386	0.0588667	0.909714	0.00236737	-0.362377	2.58933	0.0573099	0.48011	4.44439e-05	0.0332653	0.784165
360.2_Progressive_myopia	-0.132181	0.0705155	-0.186567	-0.244704	0.053717	-0.418947	-0.019657	0.0873139	0.0458132	0.0213152	1.91288e-16	0.115589	-0.0602041	0.0681485	-0.177159	-1.19991	0.0514454	-0.409412	1.0795	0.0848516	0.0550933	0.917539	1.27872e-15	0.134905
360.3_Hypotony_of_eye	0.200103	0.0596171	0.549275	-0.100533	0.013291	-0.107962	0.500739	0.105943	1.20651	0.192046	0.0116598	0.10142	1.67425	0.0665054	0.538413	0.236112	0.0202661	-0.118355	3.11239	0.112745	1.19518	0.0225042	0.00481748	0.108107
361.0_Retinal_detachments_and_defects	-0.085405	0.0571861	0.416283	-0.124428	0.0515639	0.335824	-0.0463823	0.0628082	0.496742	1.79015e-05	1.98811e-88	3.64782e-24	-0.361835	0.0554678	0.421953	-0.814784	0.0498756	0.341541	0.0911133	0.06106	0.502365	0.117418	3.51366e-84	8.26258e-25
361.1_Retinal_detachment_with_retinal_defect	-0.0763188	0.0390726	0.554271	-0.122767	0.0326839	0.457295	-0.0298703	0.0454614	0.651247	0.00128017	4.16431e-33	3.9729e-29	-0.388068	0.0374914	0.558962	-0.915416	0.0311384	0.462034	0.139279	0.0438444	0.65589	0.149214	6.09362e-31	1.273e-29
361.2_Retinoschisis_and_retinal_cysts	0.0660554	0.0537753	0.401248	-0.129863	0.0248787	-0.0132766	0.261974	0.0826718	0.815772	0.508729	0.000264899	0.057803	0.689228	0.0557736	0.397523	-0.718048	0.0269746	-0.016723	2.0965	0.0845726	0.811769	0.337099	0.000147188	0.0599936
362.0_Other_retinal_disorders	0.0951916	0.0857333	0.267636	0.0417861	0.0770083	0.15504	0.148597	0.0944583	0.380232	0.000476736	1.18931e-82	3.18145e-06	0.701434	0.0881408	0.261168	0.294825	0.0794464	0.148658	1.10804	0.0968351	0.373678	0.000721965	7.47845e-88	5.37337e-06
362.1_Retinopathy_of_prematurity	0.145913	0.0196758	0.875457	-0.918057	-0.12658	-1.52743	1.20988	0.165932	3.27835	0.788091	0.792032	0.475175	-12.5815	0.020909	0.862751	-3264.56	-0.124689	-1.53856	3239.4	0.166506	3.26406	0.99395	0.778353	0.481319
362.29_Macular_degeneration__senile__of_retina_NOS	0.112166	0.138754	-0.324925	0.0798314	0.132425	-0.394742	0.144501	0.145083	-0.255109	1.05429e-11	0	7.39809e-20	0.459982	0.141028	-0.334142	0.165661	0.134721	-0.403895	0.754304	0.147335	-0.264389	0.00219024	0	6.06023e-21
362.3_Other_nondiabetic_retinopathy	0.0707186	0.0490989	0.350789	-0.144702	0.0176878	-0.10439	0.286139	0.0805099	0.805968	0.519951	0.00218664	0.130923	0.161748	0.0504242	0.345559	-1.81638	0.01913	-0.109311	2.13988	0.0817183	0.80043	0.872674	0.00158809	0.136498
362.31_Separation_of_retinal_layers	0.167707	0.0643578	0.0672724	0.00296298	0.0387056	-0.28574	0.332451	0.0900099	0.420285	0.0460195	8.7754e-07	0.708774	-13.1172	0.0661641	0.0516603	-734.991	0.0405926	-0.301054	708.756	0.0917356	0.404374	0.97159	3.95224e-07	0.774061
362.4_Retinal_vascular_changes_and_abnomalities	0.224162	0.0873439	0.42596	0.169099	0.0780536	0.30656	0.279225	0.0966342	0.54536	1.47522e-15	8.00295e-76	2.70701e-12	0.122342	0.0910439	0.406442	-0.448501	0.081774	0.287159	0.693184	0.100314	0.525724	0.674445	1.42221e-82	2.41637e-11
362.6_Peripheral_retinal_degenerations	-0.0117115	0.0317067	0.250313	-0.148512	0.0128629	-0.0346569	0.125089	0.0505505	0.535284	0.866747	0.000974299	0.0851417	-12.7214	0.0304812	0.249596	-456.149	0.0117491	-0.0352346	430.706	0.0492133	0.534427	0.955159	0.00142622	0.0858862
362.7_Hereditary_retinal_dystrophies	0.175925	0.0243897	0.162944	-0.00530296	-0.00117192	-0.227645	0.357152	0.0499514	0.553532	0.0570911	0.0614691	0.413559	1.17118	0.029409	0.152297	0.163366	0.00387143	-0.238019	2.179	0.0549465	0.542612	0.0227461	0.0240025	0.444417
362.8_Retinal_hemorrhage_ischemia	0.129388	0.081523	0.322323	-0.0262397	0.0562464	-0.00838483	0.285016	0.1068	0.653031	0.103207	2.59285e-10	0.0560984	-13.1537	0.0827713	0.309931	-727.311	0.057564	-0.0205	701.003	0.107979	0.640362	0.971203	1.2283e-10	0.0660082
363.0_Chorioretinal_inflammations__scars__and_other_disorders_of_choroid	0.0764479	0.0694861	-0.0548325	-0.103524	0.0415291	-0.436394	0.25642	0.097443	0.326729	0.4051	1.10798e-06	0.778206	0.568485	0.0714405	-0.0599305	-0.83517	0.0435867	-0.441216	1.97214	0.0992943	0.321355	0.427316	4.9825e-07	0.758031
363.3_Chorioretinal_scars	0.163491	0.0890578	0.185579	-0.0122047	0.0595627	-0.188878	0.339187	0.118553	0.560037	0.06818	3.26024e-09	0.331375	1.58055	0.0947121	0.176815	0.677352	0.0653531	-0.197363	2.48375	0.124071	0.550992	0.000603947	2.56792e-10	0.35436
363.4_Choroidal_degenerations	0.301424	0.0872154	-0.0608954	0.00169206	0.0356698	-0.719426	0.601156	0.138761	0.597635	0.0487206	0.00091228	0.856178	-12.7629	0.0911956	-0.089748	-1180.71	0.0397209	-0.747648	1155.18	0.14267	0.568152	0.982912	0.000515853	0.789184
364.0_Corneal_opacity_and_other_disorders_of_cornea	0.0585059	0.0523155	-0.217758	-0.0467664	0.0367542	-0.443993	0.163778	0.0678767	0.00847672	0.276037	4.42135e-11	0.059224	0.814261	0.0544709	-0.220456	0.10853	0.0389668	-0.446549	1.51999	0.0699751	0.00563738	0.0237361	5.74011e-12	0.0559924
364.1_Corneal_opacity	0.293898	0.0677916	0.739455	0.135855	0.0423457	0.381066	0.451941	0.0932374	1.09785	0.000267646	1.77343e-07	5.25612e-05	0.411532	0.0728413	0.713982	-0.989247	0.0474339	0.355899	1.81231	0.0982488	1.07206	0.564741	1.91987e-08	9.30715e-05
364.2_Corneal_edema	0.189628	0.0868822	0.134181	0.0140257	0.0574349	-0.241947	0.36523	0.11633	0.510308	0.0343015	7.34991e-09	0.484425	1.04658	0.0914557	0.120264	-0.105769	0.0621072	-0.255553	2.19894	0.120804	0.496081	0.0750649	1.0112e-09	0.530526
364.4_Corneal_degenerations	0.121273	0.107037	-0.2244	-0.0133385	0.0832335	-0.514009	0.255885	0.13084	0.0652097	0.0774372	1.21415e-18	0.128851	1.39406	0.11127	-0.230666	0.635173	0.0875981	-0.520064	2.15294	0.134942	0.0587315	0.000317701	3.17742e-20	0.118241
364.41_Keratoconus	0.0499817	-0.0297695	0.549822	-0.129103	-0.0528843	0.164483	0.229066	-0.00665481	0.935161	0.584367	0.0115947	0.0051647	0.842217	-0.0275172	0.548882	-0.163019	-0.0505773	0.163685	1.84745	-0.00445713	0.93408	0.100566	0.0193461	0.00522494
364.5_Corneal_dystrophy	0.113507	0.113197	-0.325543	0.00794613	0.0941696	-0.554578	0.219069	0.132224	-0.0965087	0.0350742	2.03393e-31	0.00533895	-0.374383	0.114873	-0.335937	-1.76631	0.0958972	-0.56478	1.01754	0.133848	-0.107095	0.598077	1.79587e-32	0.00401223
364.9_Cornea_replaced_by_transplant	0.160718	0.0286324	0.111856	0.0130897	0.00766644	-0.205678	0.308346	0.0495983	0.42939	0.0328634	0.00743626	0.489925	0.036376	0.0312684	0.0991242	-1.36241	0.0103727	-0.218169	1.43516	0.0521642	0.416418	0.95935	0.0033582	0.540337
365.0_Glaucoma	0.0418778	0.106362	0.141965	0.0149057	0.101703	0.0857473	0.0688498	0.111021	0.198182	0.00234149	0	7.4419e-07	1.25721	0.108911	0.142205	1.0946	0.104274	0.0860065	1.41982	0.113548	0.198403	7.21129e-52	0	7.06683e-07
365.11_Primary_open_angle_glaucoma	-0.0790329	0.120939	0.248822	-0.127699	0.112331	0.149495	-0.0303668	0.129547	0.348149	0.00145782	6.53591e-167	9.11468e-07	1.71579	0.122643	0.261979	1.47952	0.114104	0.162667	1.95205	0.131183	0.36129	5.6782e-46	2.5075e-174	2.33748e-07
365.2_Primary_angle_closure_glaucoma	0.00291969	0.0874672	-0.508008	-0.058771	0.0774656	-0.643443	0.0646104	0.0974689	-0.372573	0.926093	7.41198e-66	1.95696e-13	-0.0628501	0.0874663	-0.508332	-0.721043	0.077507	-0.643678	0.595343	0.0974257	-0.372986	0.851539	2.12209e-66	1.82235e-13
366.0_Cataract	0.0993996	0.133877	-0.17455	0.086328	0.131432	-0.202239	0.112471	0.136322	-0.146862	3.09894e-50	0	4.53452e-35	0.985098	0.136701	-0.18115	0.886668	0.134261	-0.208824	1.08353	0.13914	-0.153476	1.13967e-85	0	1.11876e-37
366.1_Nonsenile_Cataract	0.228729	0.0442418	-0.224993	0.025488	0.0139094	-0.674924	0.43197	0.0745742	0.224937	0.0274009	0.00425336	0.327035	1.78018	0.0525593	-0.237522	0.862272	0.0221531	-0.687159	2.69808	0.0829656	0.212114	0.000144032	0.000704212	0.300502
366.2_Senile_cataract	0.101824	0.145854	-0.211782	0.0846786	0.142495	-0.248151	0.11897	0.149214	-0.175413	2.58977e-31	0	3.59562e-30	0.596867	0.148068	-0.21973	0.443828	0.144718	-0.256064	0.749906	0.151418	-0.183397	2.1048e-14	0	2.07249e-32
366.3_Traumatic_cataract	-0.0262341	0.0408247	1.30384	-0.194524	0.0176638	0.90004	0.142056	0.0639855	1.70763	0.759962	0.000550802	2.47395e-10	1.77975	0.0451392	1.31249	1.05369	0.0219411	0.908808	2.5058	0.0683372	1.71618	1.55239e-06	0.000136887	1.86125e-10
367.0_Disorders_of_refraction_and_accommodation__blindness_and_low_vision	-0.145539	0.014103	-0.607672	-0.316878	-0.008555	-0.987743	0.0257996	0.036761	-0.227602	0.0959448	0.222488	0.00172635	-0.581907	0.0110405	-0.599701	-2.55262	-0.0114341	-0.979651	1.38881	0.0335151	-0.219752	0.56277	0.335639	0.00197777
367.1_Myopia	-0.0724374	0.0645818	-0.111856	-0.117673	0.0578324	-0.205789	-0.027202	0.0713312	-0.0179233	0.00169771	1.79705e-78	0.0195986	-0.714818	0.062871	-0.107113	-1.33754	0.0561566	-0.200993	-0.0920942	0.0695855	-0.0132342	0.0244602	3.16363e-75	0.0253347
367.2_Astigmatism	-0.0368989	0.0728025	-0.179312	-0.148783	0.0555546	-0.413993	0.0749849	0.0900505	0.055369	0.518027	1.30742e-16	0.134252	-0.467525	0.0718438	-0.176982	-1.85923	0.0546789	-0.411502	0.924179	0.0890087	0.0575377	0.510266	2.33596e-16	0.139113
367.4_Presbyopia	0.314045	0.0361247	-0.510323	-0.0102121	-0.0125184	-1.27033	0.638302	0.0847679	0.249681	0.0576648	0.145513	0.188153	-12.8294	0.0401828	-0.540033	-1181.21	-0.00832407	-1.2995	1155.55	0.0886897	0.219433	0.98283	0.104456	0.163417
367.8_Hypermetropia	0.168862	0.0808185	-0.613529	0.0709058	0.0646195	-0.839218	0.266818	0.0970175	-0.387839	0.000728324	1.39317e-22	9.92472e-08	-13.0812	0.0828144	-0.630116	-433.544	0.0666582	-0.855632	407.381	0.0989706	-0.404601	0.951377	9.51763e-24	4.34157e-08
367.9_Blindness_and_low_vision	0.263302	0.041295	0.29763	0.203861	0.0324135	0.167794	0.322742	0.0501765	0.427466	3.88949e-18	8.01476e-20	7.02492e-06	0.655042	0.0463184	0.275905	0.219887	0.0374551	0.146197	1.0902	0.0551818	0.405613	0.00317415	1.2796e-24	3.05839e-05
368.0_Visual_disturbances	0.191335	0.0198792	-0.142207	0.142426	0.0129752	-0.249672	0.240243	0.0267831	-0.0347415	1.75273e-14	1.66626e-08	0.00949813	0.65681	0.0239158	-0.15658	0.318803	0.01703	-0.263959	0.994817	0.0308017	-0.0492012	0.000139772	9.94304e-12	0.00426288
368.1_Amblyopia	0.124675	0.0811238	-0.0887893	0.0586534	0.0703269	-0.229958	0.190696	0.0919207	0.0523796	0.000214584	4.36055e-49	0.217675	-0.734801	0.0827777	-0.100521	-1.71845	0.0720116	-0.241575	0.248851	0.0935438	0.0405332	0.143162	2.56397e-51	0.162489
368.2_Diplopia_and_disorders_of_binocular_vision	0.152005	0.0247938	0.26531	0.0916624	0.016304	0.13577	0.212347	0.0332836	0.394849	7.92406e-07	1.04106e-08	5.96452e-05	0.160216	0.0274159	0.253332	-0.369682	0.0189549	0.123896	0.690114	0.035877	0.382768	0.553449	2.14259e-10	0.000125037
368.3_Anisometropia	-0.0473057	0.100759	-0.00750787	-0.177845	0.0788363	-0.27655	0.0832336	0.122681	0.261534	0.47754	2.09193e-19	0.956382	0.640138	0.100608	-0.00215745	-0.351784	0.0788005	-0.270999	1.63206	0.122415	0.266684	0.20592	1.53398e-19	0.987451
368.4_Visual_field_defects	0.169537	0.0603714	0.393791	0.0833882	0.0470699	0.208362	0.255686	0.0736729	0.579219	0.000114733	5.80703e-19	3.15009e-05	0.796763	0.0641757	0.380818	0.195563	0.0509138	0.195549	1.39796	0.0774377	0.566087	0.00939003	2.43653e-21	5.60914e-05
368.5_Color_vision_deficiencies	0.0662132	0.014021	1.4249	-0.560223	-0.0693267	-0.147681	0.692649	0.0973687	2.99747	0.835881	0.741618	0.0757487	-12.6444	0.0139961	1.41847	-1914.57	-0.0689309	-0.153417	1889.29	0.096923	2.99035	0.989604	0.7408	0.076949
368.7_Disorders_of_accommodation	-0.226443	0.133163	1.19475	-1.22514	-0.0457035	-1.07096	0.772249	0.31203	3.46045	0.656752	0.144521	0.301359	-12.3045	0.128719	1.2112	-2984.89	-0.0495946	-1.05328	2960.28	0.307033	3.47569	0.993527	0.157116	0.29449
368.9_Subjective_visual_disturbances	0.174247	0.0068196	-0.139645	0.111426	-0.00183027	-0.277689	0.237068	0.0154695	-0.00160149	5.43757e-08	0.122287	0.0474007	-0.280683	0.00940565	-0.153718	-0.939274	0.000790716	-0.291656	0.377909	0.0180206	-0.0157797	0.403543	0.0323662	0.0289491
369.0_Infection_of_the_eye	0.182101	0.0305199	0.0213496	0.0776157	0.0155181	-0.204886	0.286586	0.0455216	0.247585	0.000635715	6.68015e-05	0.853261	0.618893	0.0342953	0.00724395	-0.134058	0.0193341	-0.218804	1.37184	0.0492566	0.233292	0.107179	7.02987e-06	0.949919
369.2_Eye_infection__viral	0.129278	0.048001	0.122443	-0.0186477	0.026099	-0.192982	0.277204	0.069903	0.437868	0.0867329	1.74295e-05	0.446761	0.0999991	0.0502178	0.111636	-1.29826	0.0283927	-0.203527	1.49826	0.072043	0.426798	0.888526	6.49151e-06	0.487524
369.5_Conjunctivitis__infectious	0.21355	0.0496339	0.0602762	0.108371	0.0337136	-0.167564	0.318729	0.0655542	0.288117	6.90899e-05	9.93268e-10	0.604097	0.564355	0.0537787	0.0424407	-0.247137	0.0378992	-0.185191	1.37585	0.0696582	0.270073	0.172862	3.18503e-11	0.714795
370.0_Keratitis	0.270478	0.0267876	-0.187035	0.130833	0.00651537	-0.498877	0.410123	0.0470599	0.124806	0.000146898	0.00960084	0.239779	0.65601	0.0320211	-0.209447	-0.340621	0.0117865	-0.521011	1.65264	0.0522558	0.102117	0.197015	0.00192463	0.187646
370.1_Corneal_ulcer	0.273603	0.0295571	0.160417	0.141432	0.010315	-0.129072	0.405774	0.0487993	0.449905	4.96513e-05	0.00260709	0.277438	-0.845112	0.0333231	0.135293	-2.81245	0.0141334	-0.153912	1.12223	0.0525127	0.424499	0.39982	0.000665269	0.359199
370.3_Keratoconjunctivitis	-0.319089	0.0397949	-0.681486	-0.646868	-0.00408773	-1.39115	0.00868915	0.0836774	0.0281802	0.0563903	0.0755041	0.0598176	-13.0648	0.0328621	-0.664621	-1200.96	-0.0105793	-1.37408	1174.83	0.0763034	0.0448343	0.982802	0.138167	0.0663424
371.0_Inflammation_of_the_eye	0.0665184	0.0669904	0.147266	-0.113142	0.0393055	-0.23053	0.246179	0.0946753	0.525062	0.468043	2.10975e-06	0.444867	1.26069	0.0702094	0.145355	0.256161	0.0426427	-0.232159	2.26523	0.0977761	0.522868	0.0139028	5.98149e-07	0.450461
371.1_Uveitis__noninfectious_or_NOS	0.258362	0.0271676	0.00931792	0.186711	0.0168048	-0.148034	0.330012	0.0375303	0.16667	1.57925e-12	2.77148e-07	0.907602	1.4378	0.0342577	-0.00858879	1.07818	0.0238995	-0.165812	1.79742	0.044616	0.148635	4.64474e-15	9.0417e-11	0.914734
371.2_Conjunctivitis__noninfectious	-0.288862	0.0413457	-0.312399	-0.616579	-0.00270577	-0.983074	0.0388552	0.0853971	0.358275	0.0840628	0.0658303	0.36127	-13.0498	0.0351355	-0.296671	-1205.64	-0.0085098	-0.967085	1179.54	0.0787808	0.373743	0.982889	0.114608	0.385766
371.3_Inflammation_of_eyelids	-0.0290874	0.0148528	0.16105	-0.0653668	0.0100157	0.0854497	0.00719204	0.0196898	0.236651	0.116085	1.76273e-09	2.97641e-05	0.219642	0.0146181	0.163415	-0.0738062	0.00980685	0.0878527	0.51309	0.0194293	0.238978	0.142374	2.60071e-09	2.24813e-05
371.33_Noninfectious_dermatoses_of_eyelid	-0.233464	0.129936	0.50151	-0.677628	0.051367	-0.394325	0.210699	0.208504	1.39734	0.302911	0.00118961	0.272538	-12.0014	0.125217	0.518866	-1139.62	0.0469093	-0.376395	1115.61	0.203525	1.41413	0.983357	0.00172409	0.255984
371.9_Chronic_inflammatory_disorders_of_orbit	-0.119296	0.0416077	0.280371	-0.61624	-0.0269755	-0.735082	0.377649	0.110191	1.29582	0.637994	0.234416	0.588401	1.77896	0.043933	0.295829	-0.271981	-0.0243768	-0.719209	3.8299	0.112243	1.31087	0.089122	0.207475	0.567848
372.0_Disorders_of_conjunctiva	0.0123923	0.0413919	-0.0953423	-0.046787	0.0329557	-0.220398	0.0715717	0.049828	0.0297131	0.681496	6.80739e-22	0.135103	1.94178	0.0467767	-0.087564	1.70628	0.0383589	-0.212604	2.17729	0.0551945	0.037476	9.6495e-59	1.26824e-27	0.169896
374.0_Other_disorders_of_eyelids	0.116313	0.0389454	-0.179412	0.0856308	0.0345046	-0.245901	0.146994	0.0433863	-0.112923	1.0851e-13	3.23331e-66	1.23195e-07	-0.1628	0.0407292	-0.189192	-0.484118	0.0363064	-0.255627	0.158519	0.045152	-0.122757	0.320692	7.9918e-73	2.38403e-08
374.1_Ectropion_or_entropion	0.11739	0.117166	0.520356	0.067307	0.107988	0.412964	0.167474	0.126345	0.627747	4.34921e-06	3.79101e-138	2.16371e-21	-0.349373	0.118909	0.509171	-1.00629	0.109752	0.401884	0.307547	0.128066	0.616458	0.297237	6.6888e-143	1.38169e-20
374.2_Lagophthalmos	0.0456031	0.0206661	-0.762555	-0.207149	-0.0144064	-1.36075	0.298355	0.0557387	-0.164357	0.723617	0.248136	0.012473	1.48018	0.024681	-0.761087	0.304362	-0.010302	-1.35902	2.656	0.0596639	-0.163156	0.0136136	0.166732	0.0126037
374.3_Ptosis_of_eyelid	0.088327	0.0723665	-0.372637	0.0495195	0.0662393	-0.457594	0.127135	0.0784937	-0.287681	8.16027e-06	1.50478e-118	8.19608e-18	0.399226	0.0742809	-0.379569	0.0721991	0.0681778	-0.464458	0.726253	0.0803839	-0.29468	0.0167261	9.00042e-126	1.88947e-18
375.0_Disorders_of_lacrimal_system	0.0582525	0.0702206	-0.621651	0.0172922	0.0638245	-0.71447	0.0992128	0.0766168	-0.528831	0.00531326	1.06617e-102	2.315e-39	0.383382	0.0716235	-0.625846	0.0422986	0.0652545	-0.718603	0.724466	0.0779924	-0.533089	0.0275931	1.16082e-107	6.35858e-40
375.2_Epiphora	0.0252974	0.0862787	-0.53979	-0.0310515	0.0771083	-0.664435	0.0816463	0.0954491	-0.415144	0.378908	6.26571e-76	2.10605e-17	0.678563	0.0874991	-0.540482	0.26321	0.0783716	-0.665043	1.09392	0.0966265	-0.415921	0.00136479	9.30516e-79	1.82431e-17
376.0_Disorders_of_the_orbit	0.255218	0.0126988	0.163421	0.0730761	-0.0128466	-0.235175	0.437359	0.0382442	0.562018	0.00602695	0.329901	0.421646	0.836133	0.0180143	0.143962	-0.319853	-0.00750022	-0.254298	1.99212	0.0435288	0.542222	0.156291	0.166415	0.478646
377.0_Disorders_of_optic_nerve_and_visual_pathways	0.204217	0.0467277	-0.272475	0.0927702	0.0299786	-0.519475	0.315664	0.0634768	-0.0254747	0.000328815	4.55031e-08	0.0306099	-0.0633006	0.0499883	-0.290288	-1.20375	0.0332905	-0.537079	1.07715	0.0666862	-0.0434971	0.913371	4.42313e-09	0.0211437
377.1_Optic_atrophy	0.232405	0.038189	-0.00230225	0.0316939	0.00857538	-0.440142	0.433116	0.0678027	0.435537	0.0232405	0.0114871	0.991777	-12.8207	0.0409176	-0.0239848	-729.837	0.0113998	-0.46145	704.196	0.0704353	0.41348	0.972044	0.00658949	0.914425
377.3_Optic_neuritis_neuropathy	0.244127	0.0106879	-0.228994	0.125037	-0.00601783	-0.495711	0.363216	0.0273936	0.0377232	5.8743e-05	0.209866	0.0924223	0.465093	0.0151966	-0.248365	-0.425008	-0.00147085	-0.514867	1.35519	0.031864	0.0181379	0.305781	0.073937	0.0677643
378.0_Strabismus_and_other_disorders_of_binocular_eye_movements	-0.0724055	0.0236627	-0.0743682	-0.298851	-0.00687997	-0.546435	0.15404	0.0542054	0.397699	0.53086	0.128897	0.757499	-12.7737	0.0213966	-0.0710346	-733.218	-0.00893196	-0.542893	707.67	0.0517252	0.400823	0.972278	0.166744	0.76795
378.1_Strabismus__not_specified_as_paralytic_	0.0769962	0.00457779	-0.103395	0.0209222	-0.00297383	-0.224173	0.13307	0.0121294	0.0173835	0.00711823	0.234783	0.0933729	-0.361226	0.00552451	-0.109358	-0.956789	-0.00199008	-0.230086	0.234337	0.0130391	0.0113694	0.234529	0.14961	0.075834
378.2_Nystagmus_and_other_irregular_eye_movements	0.191481	0.0199916	0.701072	0.0839062	0.00500054	0.461699	0.299055	0.0349827	0.940445	0.000485378	0.0089556	9.45029e-09	0.635592	0.0238458	0.68679	-0.118174	0.00888493	0.447597	1.38936	0.0388067	0.925984	0.098395	0.00178446	1.82742e-08
378.5_Paralytic_strabismus	0.0984217	0.0323459	0.190709	-2.06236e-05	0.0184242	-0.0183047	0.196864	0.0462676	0.399722	0.050048	5.26789e-06	0.073725	0.59485	0.0347331	0.18414	-0.109356	0.0208579	-0.0247264	1.29906	0.0486083	0.393006	0.0978027	9.28183e-07	0.0839997
379.0_Other_disorders_of_eye	0.14473	0.0384412	-0.139815	0.0506699	0.0247676	-0.343856	0.238791	0.0521149	0.0642259	0.00256315	3.58586e-08	0.179263	0.660376	0.0417023	-0.150417	-0.00402578	0.0280706	-0.354302	1.32478	0.0553339	0.0534686	0.0514044	2.0228e-09	0.148186
379.1_Scleritis_and_episcleritis	0.428454	0.00873817	-0.318966	0.18464	-0.0264245	-0.887424	0.672268	0.0439008	0.249492	0.000572667	0.626212	0.27144	1.06062	0.0171742	-0.35523	-0.362763	-0.018012	-0.923163	2.48401	0.0523605	0.212703	0.144167	0.338744	0.22023
379.2_Disorders_of_vitreous_body	0.0554235	0.0820827	0.0671014	0.0109134	0.0749217	-0.0261956	0.0999337	0.0892437	0.160399	0.0146659	8.92759e-112	0.158642	-0.632187	0.0826155	0.0616617	-1.25499	0.0754799	-0.0315562	-0.00938342	0.0897511	0.154879	0.0466467	5.33076e-114	0.194812
379.3_Aphakia_and_other_disorders_of_lens	0.132558	0.135763	-0.140592	0.0970127	0.128808	-0.216313	0.168103	0.142718	-0.0648717	2.68649e-13	0	0.000273575	0.299016	0.138193	-0.152283	-0.0419005	0.13126	-0.227926	0.639933	0.145125	-0.0766405	0.0856009	0	7.95386e-05
379.4_Anomalies_of_pupillary_function	-0.0183603	0.0530216	-0.221914	-0.202185	0.0261673	-0.611409	0.165464	0.0798759	0.16758	0.844798	0.000108928	0.264128	-13.0326	0.0517573	-0.221998	-726.662	0.0250467	-0.611243	700.596	0.0784678	0.167247	0.971447	0.000145965	0.263642
379.5_Disorders_of_iris_and_ciliary_body	0.117745	0.0690082	0.159413	0.0317652	0.055549	-0.0227836	0.203724	0.0824674	0.341609	0.00727305	9.26637e-24	0.0863689	0.328153	0.0712692	0.149854	-0.420582	0.0578556	-0.0321872	1.07689	0.0846828	0.331895	0.390337	2.14771e-25	0.106654
379.9_Pain__swelling_or_discharge_of_eye	0.328997	0.00974004	-0.205572	0.208165	-0.00742016	-0.47927	0.449828	0.0269002	0.0681257	9.47351e-08	0.265938	0.140991	0.293623	0.0152323	-0.233703	-0.699143	-0.0018982	-0.507155	1.28639	0.0323627	0.0397492	0.562128	0.0813715	0.093922
38.0_Septicemia	0.358366	0.0571711	0.310722	0.331585	0.0529741	0.25197	0.385147	0.0613682	0.369474	1.30509e-151	4.93635e-157	3.55173e-25	0.462342	0.0630361	0.276657	0.237331	0.0588458	0.218034	0.687354	0.0672265	0.33528	5.64379e-05	4.606e-191	2.25463e-20
38.1_Gram_negative_septicemia	0.352086	0.0609676	0.504106	0.300088	0.0527249	0.388942	0.404084	0.0692103	0.61927	3.39978e-40	1.26649e-47	9.54241e-18	0.0871857	0.0662797	0.469836	-0.441639	0.0580461	0.354831	0.616011	0.0745132	0.584841	0.746595	4.43668e-56	1.17372e-15
38.2_Gram_positive_septicemia	0.469105	0.0414634	0.730128	0.399497	0.0307846	0.569258	0.538713	0.0521421	0.890998	7.81848e-40	2.73766e-14	5.81279e-19	0.317395	0.048533	0.68385	-0.309753	0.0378529	0.523213	0.944543	0.0592131	0.844488	0.321235	5.26496e-19	7.19602e-17
380.0_Disorders_of_external_ear	0.111001	0.04631	0.224085	0.0444193	0.0365242	0.0826016	0.177582	0.0560958	0.365568	0.00108486	1.77159e-20	0.00190768	-0.140148	0.0480045	0.214695	-0.838436	0.0382555	0.0733254	0.558139	0.0577536	0.356064	0.694046	4.87113e-22	0.00291503
380.1_Otitis_externa	0.276711	-0.00235337	0.149731	0.204194	-0.0123478	-0.0101239	0.349229	0.00764103	0.309585	7.49994e-14	0.644433	0.066382	-0.105566	0.00187498	0.126696	-0.805174	-0.00809222	-0.0330105	0.594042	0.0118422	0.286402	0.767426	0.712352	0.119982
380.4_Impacted_cerumen	0.134759	0.0340874	0.125138	0.0437518	0.0210287	-0.0695652	0.225765	0.047146	0.319841	0.00370526	3.11841e-07	0.207781	-1.64621	0.035489	0.112828	-3.60954	0.0224856	-0.0817162	0.317108	0.0484924	0.307373	0.100301	8.83638e-08	0.255663
381.1_Otitis_media	0.206663	0.0250094	0.197969	0.15407	0.0175215	0.0840541	0.259257	0.0324973	0.311884	1.34398e-14	5.89998e-11	0.000658843	-0.446373	0.0279563	0.180056	-1.07023	0.0204937	0.0662471	0.177488	0.0354189	0.293865	0.160809	2.09829e-13	0.00192971
381.11_Suppurative_and_unspecified_otitis_media	0.266854	0.00736554	0.145049	0.206961	-0.000986045	0.0135178	0.326747	0.0157171	0.276581	2.48742e-18	0.0838884	0.0306649	-0.935167	0.0109396	0.121522	-1.81503	0.00261628	-0.00987657	-0.0553055	0.0192628	0.252921	0.0372365	0.00999375	0.0698868
381.2_Eustachian_tube_disorders	0.12514	0.00140738	-0.286327	0.0041525	-0.0150225	-0.554584	0.246128	0.0178372	-0.0180689	0.0426386	0.866669	0.0364403	-1.22426	0.00272613	-0.296811	-3.19014	-0.0136165	-0.5649	0.741621	0.0190687	-0.0287215	0.222247	0.74371	0.0300112
381.3_Mastoiditis___related_conditions	0.24763	0.00408009	0.23551	0.114668	-0.0142812	-0.0555228	0.380592	0.0224414	0.526543	0.000261976	0.663179	0.112729	-0.26733	0.00774154	0.214602	-1.66347	-0.0105649	-0.0761851	1.12881	0.026048	0.505388	0.707444	0.407194	0.148048
381.9_Otorrhea	0.245601	0.0142432	0.293571	0.138662	-0.000757849	0.0598398	0.35254	0.0292443	0.527302	6.75254e-06	0.0627516	0.0138259	-0.664118	0.017623	0.27204	-2.05657	0.00266981	0.0385243	0.728334	0.0325762	0.505555	0.349898	0.0208934	0.0224121
382.0_Otalgia	0.238325	-0.00502659	-0.178974	0.143919	-0.017975	-0.390088	0.33273	0.00792187	0.0321391	7.50291e-07	0.446742	0.0965957	0.263283	-0.000876739	-0.19781	-0.487713	-0.0137895	-0.408749	1.01428	0.012036	0.0131284	0.492007	0.894134	0.0660654
383.0_Otosclerosis	-0.0195409	-0.0141793	-0.359872	-0.121519	-0.0275047	-0.583398	0.082437	-0.000853974	-0.136347	0.707239	0.0370175	0.00160216	-0.586558	-0.0150043	-0.359354	-1.7252	-0.0282372	-0.582796	0.552084	-0.00177134	-0.135912	0.312662	0.0262616	0.0016208
384.0_Other_disorders_of_tympanic_membrane	0.193879	-0.00453129	0.156986	0.106271	-0.0163947	-0.0334887	0.281487	0.00733208	0.347461	1.44147e-05	0.454086	0.106231	-0.762548	-0.00201056	0.141032	-1.89979	-0.0138243	-0.0492908	0.374689	0.00980314	0.331355	0.188776	0.738709	0.146401
384.1_Myringitis	0.158799	0.018475	0.797258	-0.251796	-0.038196	-0.122626	0.569393	0.075146	1.71714	0.448438	0.522852	0.0893779	-12.4673	0.0199371	0.782912	-1181.44	-0.0364917	-0.136292	1156.5	0.0763658	1.70212	0.983323	0.488634	0.0950467
384.4_Perforation_of_tympanic_membrane	0.162276	0.0110022	0.0749756	0.107589	0.00346791	-0.0431967	0.216963	0.0185365	0.193148	6.02893e-09	0.0042084	0.213677	-0.806886	0.0130494	0.0612457	-1.55124	0.00554778	-0.0568313	-0.0625319	0.0205511	0.179323	0.0336186	0.000650968	0.309334
385.0_Other_disorders_of_middle_ear_and_mastoid	0.194976	0.0108262	0.147503	0.0532063	-0.00879899	-0.159968	0.336747	0.0304513	0.454974	0.00702753	0.279604	0.347088	-12.6402	0.012902	0.130113	-446.647	-0.00663896	-0.177146	421.366	0.032443	0.437372	0.954479	0.195639	0.406554
385.3_Cholesteatoma	0.15238	0.0166455	0.354916	0.0791554	0.00652093	0.197205	0.225605	0.0267701	0.512626	4.52946e-05	0.00127159	1.03012e-05	-0.347249	0.0187904	0.342271	-1.15293	0.00870516	0.184685	0.458429	0.0288757	0.499858	0.398251	0.000260492	2.07221e-05
385.5_Tympanosclerosis_and_middle_ear_disease_related_to_otitis_media	0.101255	0.00153984	-0.202121	-0.0134444	-0.0139498	-0.452899	0.215953	0.0170295	0.0486569	0.0835896	0.845517	0.114179	-1.34019	0.00242763	-0.210737	-3.30543	-0.0129757	-0.461358	0.625052	0.017831	0.0398849	0.181356	0.757399	0.0993429
386.0_Vertiginous_syndromes_and_other_disorders_of_vestibular_system	0.214416	0.0169112	-0.0459698	0.0115838	-0.0116452	-0.490456	0.417248	0.0454675	0.398517	0.0382749	0.245765	0.839367	1.37365	0.0232389	-0.0592151	0.35883	-0.00530934	-0.503376	2.38847	0.0517872	0.384946	0.00797826	0.110611	0.793861
386.1_Meniere_s_disease	0.172818	0.0475785	-0.330561	0.104828	0.0373779	-0.481618	0.240807	0.057779	-0.179503	6.29635e-07	6.13696e-20	1.79473e-05	-0.773992	0.0499266	-0.346048	-1.7566	0.0397626	-0.49698	0.208611	0.0600906	-0.195115	0.122623	6.1159e-22	7.00061e-06
386.2_Peripheral_or_central_vertigo	0.148087	0.0537068	-0.0839321	0.0697515	0.0418475	-0.252855	0.226422	0.0655661	0.0849906	0.000211262	6.92983e-19	0.330135	0.0987672	0.056252	-0.0962803	-0.648899	0.0444325	-0.265063	0.846434	0.0680715	0.0725028	0.795703	1.07921e-20	0.263551
386.21_Central_origin_vertigo	0.162254	0.0319951	-1.21408	-0.304036	-0.0359304	-2.47996	0.628545	0.0999207	0.0517983	0.495235	0.3559	0.0601402	1.69791	0.0388635	-1.22099	-0.351432	-0.0289552	-2.4863	3.74725	0.106682	0.044318	0.104406	0.261371	0.0585823
386.3_Labyrinthitis	0.117394	0.0359965	-0.0097988	0.056286	0.0272147	-0.14071	0.178503	0.0447782	0.121112	0.000166376	9.44402e-16	0.883365	0.582793	0.0386917	-0.0180104	0.137144	0.0299391	-0.148826	1.02844	0.0474442	0.112805	0.0103736	4.54638e-18	0.78728
386.9_Dizziness_and_giddiness__Light_headedness_and_vertigo_	0.150258	0.0372776	0.074059	0.126516	0.0338435	0.0231288	0.174	0.0407117	0.124989	2.48125e-35	1.90048e-100	0.00437137	0.423442	0.0402187	0.0624224	0.234857	0.0367957	0.0115411	0.612027	0.0436417	0.113304	1.07837e-05	2.40588e-117	0.0161931
388.0_Other_disorders_of_ear	0.189181	0.00926894	-0.281828	0.0310469	-0.0126891	-0.635597	0.347315	0.031227	0.0719399	0.0190388	0.408043	0.11843	0.78839	0.0135718	-0.295235	-0.212406	-0.00833481	-0.648747	1.78919	0.0354784	0.0582768	0.122591	0.22465	0.101659
389.0_Hearing_loss	0.174032	0.0762435	0.348879	0.146648	0.0718173	0.290173	0.201415	0.0806697	0.407584	1.29351e-35	7.2724e-250	2.35507e-31	-0.487566	0.07872	0.33259	-0.84823	0.0743056	0.273955	-0.126903	0.0831343	0.391225	0.00805881	1.21627e-267	1.0341e-28
389.1_Sensorineural_hearing_loss	0.139421	0.0434374	0.226763	0.0665736	0.0327625	0.0711784	0.212269	0.0541123	0.382347	0.000176045	1.51989e-15	0.00428164	-0.442814	0.0453593	0.214533	-1.32387	0.0347233	0.0590796	0.438242	0.0559953	0.369985	0.324591	6.34462e-17	0.00683364
389.2_Conductive_hearing_loss	0.117107	0.00726294	0.0135774	0.0339935	-0.00403868	-0.165329	0.200221	0.0185646	0.192483	0.00575209	0.207827	0.881755	-1.95827	0.00826173	0.00340204	-3.92105	-0.00298095	-0.17539	0.00450191	0.0195044	0.182194	0.0505278	0.149786	0.970251
389.3_Degenerative_and_vascular_disorders_of_ear	-0.159276	0.11814	0.489001	-0.425904	0.0720613	-0.0545997	0.107351	0.164218	1.0326	0.241666	5.03115e-07	0.077883	-13.035	0.114712	0.500411	-1132.7	0.0687816	-0.0428229	1106.63	0.160642	1.04364	0.981796	9.82705e-07	0.0710026
389.4_Tinnitus	0.092837	0.0379019	0.194892	0.0225499	0.0278346	0.0458759	0.163124	0.0479693	0.343909	0.00963192	1.59553e-13	0.0103666	-0.37295	0.0391185	0.186941	-1.17804	0.0290933	0.0380381	0.432143	0.0491437	0.335843	0.363915	2.04403e-14	0.0138686
389.5_Disorders_of_acoustic_nerve	0.0418028	0.050801	-0.336997	-0.26407	0.00569325	-1.00218	0.347676	0.0959088	0.328185	0.788805	0.0272904	0.320727	-12.9919	0.0505652	-0.34192	-1180.06	0.00567787	-1.00665	1154.08	0.0954525	0.322809	0.982593	0.0272525	0.31338
394.0_Rheumatic_disease_of_the_heart_valves	0.224328	0.116091	0.57555	0.175604	0.107011	0.468932	0.273053	0.125171	0.682167	1.81845e-19	1.42216e-138	3.67357e-26	0.31802	0.119944	0.555244	-0.149044	0.110886	0.448744	0.785083	0.129002	0.661745	0.182032	1.70922e-148	1.6405e-24
394.2_Mitral_valve_disease	0.143167	0.0882304	0.401279	0.114429	0.0834476	0.33997	0.171905	0.0930133	0.462589	1.60582e-22	3.01496e-286	1.14015e-37	0.162266	0.090679	0.388789	-0.118941	0.08591	0.327545	0.443474	0.095448	0.450033	0.25807	5.55658e-304	1.54204e-35
394.3_Aortic_valve_disease	0.213935	0.0941049	0.729253	0.170606	0.086638	0.63284	0.257264	0.101572	0.825666	3.76711e-22	1.02833e-134	1.01215e-49	0.269825	0.097727	0.710017	-0.143662	0.0902777	0.613707	0.683311	0.105176	0.806326	0.200899	8.42134e-146	2.53358e-47
394.4_Acute_rheumatic_heart_disease	0.357239	0.109391	-1.41822	0.0962809	0.0605731	-2.1797	0.618197	0.158209	-0.656748	0.00729442	1.12376e-05	0.000261861	1.47203	0.117304	-1.44695	0.0501627	0.068783	-2.20804	2.89389	0.165825	-0.685854	0.042447	2.15403e-06	0.000194409
394.7_Disease_of_tricuspid_valve	0.233849	0.0941324	0.432033	0.189822	0.0865006	0.3365	0.277877	0.101764	0.527567	2.22591e-25	4.11073e-129	7.74851e-19	0.463922	0.0983064	0.41135	0.0814955	0.0906942	0.315925	0.846348	0.105919	0.506775	0.0174241	2.39486e-141	2.94202e-17
395.0_Heart_valve_disorders	-5.12023e-13	7.20299e-14	-1.71701e-12	-1020.46	-134.44	-2155.16	1020.46	134.44	2155.16	1	1	1	-1.22498e-12	1.13304e-13	-3.04291e-12	-8865.89	-133.712	-2154.18	8865.89	133.712	2154.18	1	1	1
395.1_Nonrheumatic_mitral_valve_disorders	0.145401	0.0878954	0.431648	0.116182	0.083036	0.369183	0.17462	0.0927547	0.494113	1.78505e-22	2.76161e-275	8.60953e-42	0.155653	0.0903712	0.418929	-0.131269	0.0855258	0.356531	0.442574	0.0952166	0.481327	0.287662	1.48827e-292	1.51251e-39
395.2_Nonrheumatic_aortic_valve_disorders	0.2988	0.114447	0.508864	0.201502	0.0960855	0.294377	0.396097	0.132808	0.723351	1.75451e-09	2.53514e-34	3.32012e-06	0.791951	0.12	0.482597	0.0411635	0.101693	0.268323	1.54274	0.138308	0.696872	0.0386943	8.93187e-38	1.01333e-05
395.3_Nonrheumatic_tricuspid_valve_disorders	0.232791	0.0749521	0.654694	0.0919957	0.05204	0.34277	0.373587	0.0978642	0.966618	0.00119277	1.43997e-10	3.89278e-05	1.26586	0.0806597	0.637493	0.446325	0.0578182	0.32583	2.0854	0.103501	0.949156	0.00246688	4.47874e-12	6.09716e-05
395.4_Nonrheumatic_pulmonary_valve_disorders	0.253101	0.048961	0.617481	0.113266	0.0278079	0.307358	0.392936	0.070114	0.927603	0.000388857	5.71818e-06	9.52208e-05	0.974158	0.054375	0.597586	0.0794156	0.0332567	0.287734	1.8689	0.0754934	0.907439	0.0328488	4.50048e-07	0.00015682
395.6_Heart_valve_replaced	0.212706	0.0945806	0.873838	0.171022	0.0873963	0.77915	0.254389	0.101765	0.968526	1.50176e-23	8.27582e-147	3.98236e-73	-0.110049	0.0978587	0.854213	-0.589392	0.0906884	0.759624	0.369295	0.105029	0.948801	0.65273	1.25249e-157	4.18993e-70
396.0_Abnormal_heart_sounds	0.17274	0.0396568	-0.651538	0.12527	0.0326649	-0.763059	0.22021	0.0466487	-0.540016	9.87859e-13	1.0426e-28	2.33507e-30	-0.0312256	0.042479	-0.666044	-0.497794	0.0355124	-0.777483	0.435343	0.0494456	-0.554605	0.895639	6.42227e-33	1.07733e-31
401.1_Essential_hypertension	0.333719	0.0889952	0.420826	0.326466	0.0879021	0.405684	0.340971	0.0900883	0.435968	0	0	0	0.904716	0.0937664	0.384726	0.846849	0.0926768	0.369774	0.962584	0.094856	0.399679	3.31029e-206	0	0
401.2_Hypertensive_heart_and_or_renal_disease	0.540528	0.105557	1.34789	0.276902	0.0575844	0.66231	0.804154	0.153529	2.03348	5.85386e-05	1.61319e-05	0.000116491	2.89371	0.124182	1.30336	1.9419	0.0763106	0.618039	3.84552	0.172054	1.98869	2.54235e-09	3.69042e-07	0.000193389
401.21_Hypertensive_heart_disease	0.405013	0.0969377	0.72382	0.285312	0.076423	0.453006	0.524714	0.117452	0.994635	3.32047e-11	2.01812e-20	1.61886e-07	2.37775	0.109731	0.690838	1.87333	0.0891971	0.420155	2.88216	0.130265	0.961522	2.48812e-20	1.13991e-25	5.66745e-07
401.22_Hypertensive_chronic_kidney_disease	0.596693	0.103003	0.738447	0.553869	0.0952527	0.638592	0.639516	0.110753	0.838303	3.249e-164	1.38251e-149	1.31746e-47	1.43655	0.113542	0.692241	1.15206	0.105775	0.592644	1.72103	0.12131	0.791838	4.28391e-23	1.63753e-180	2.93943e-42
401.3_Other_hypertensive_complications	0.53156	0.0441165	0.775932	0.399055	0.0239842	0.466245	0.664065	0.0642488	1.08562	3.76172e-15	1.74755e-05	9.07197e-07	1.08739	0.0528499	0.734923	0.190211	0.0326002	0.425476	1.98457	0.0730995	1.04437	0.0175254	3.13182e-07	3.24247e-06
402.0_Elevated_blood_pressure_reading_without_diagnosis_of_hypertension	0.324872	0.0633097	0.360418	0.283063	0.0569268	0.269272	0.366681	0.0696927	0.451563	2.2449e-52	3.54443e-84	9.16682e-15	0.617666	0.0685386	0.3364	0.264899	0.0621469	0.245359	0.970432	0.0749303	0.427441	0.000599725	4.60319e-98	4.4168e-13
41.0_Bacterial_infection_NOS	0.3355	0.0468328	0.242296	0.31509	0.0437417	0.197692	0.35591	0.0499239	0.2869	1.0006e-227	8.92899e-194	1.8051e-26	0.549484	0.0525159	0.211516	0.388487	0.0494308	0.167026	0.710482	0.055601	0.256006	2.24167e-11	4.63271e-244	1.18407e-20
41.1_Staphylococcus_infections	0.447468	0.0287132	0.530492	0.419078	0.0245172	0.46646	0.475858	0.0329091	0.594524	1.55121e-209	5.13123e-41	2.71942e-59	0.177581	0.0353381	0.486942	-0.0860419	0.0311477	0.423081	0.441204	0.0395284	0.550804	0.186746	2.27978e-61	1.68453e-50
41.2_Streptococcus_infection	0.327567	0.0186442	0.426117	0.288207	0.0130561	0.33926	0.366927	0.0242323	0.512974	8.18298e-60	6.18291e-11	6.87766e-22	0.0712379	0.0235555	0.396198	-0.297173	0.0179762	0.309464	0.439649	0.0291347	0.482933	0.704696	1.28556e-16	3.45824e-19
41.21_Rheumatic_fever___chorea	0.375641	0.0697539	0.00723089	-0.00512719	0.00727576	-0.833421	0.756408	0.132232	0.847883	0.0531657	0.0286545	0.986549	-12.37	0.0745366	-0.0317634	-1197.22	0.0121151	-0.871446	1172.48	0.136958	0.807919	0.983675	0.019265	0.940898
41.4_E__coli	0.353826	0.054367	-0.221502	0.324991	0.0498713	-0.286131	0.382661	0.0588628	-0.156874	8.30368e-128	3.45367e-124	1.84957e-11	0.322511	0.0600469	-0.255564	0.0672863	0.0555602	-0.320071	0.577735	0.0645336	-0.191057	0.013261	1.18985e-151	8.16299e-15
411.1_Unstable_angina__intermediate_coronary_syndrome_	0.206369	0.0876629	0.944594	0.181579	0.0836067	0.889013	0.231159	0.091719	1.00017	7.58839e-60	0	2.79546e-243	0.00334075	0.0908301	0.925092	-0.256064	0.0867827	0.869597	0.262746	0.0948775	0.980588	0.979862	0	3.9037e-234
411.2_Myocardial_infarction	0.187006	0.0884851	1.38047	0.171127	0.0859243	1.34229	0.202886	0.0910458	1.41866	6.98761e-118	0	0	-0.250806	0.0910776	1.36193	-0.437068	0.0885224	1.32382	-0.0645434	0.0936329	1.40005	0.00831194	0	0
411.3_Angina_pectoris	0.207643	0.100934	0.861266	0.193682	0.0985783	0.830666	0.221604	0.103289	0.891867	8.1306e-187	0	0	-0.0631169	0.103926	0.839362	-0.215553	0.101576	0.808853	0.089319	0.106276	0.869872	0.417059	0	0
411.4_Coronary_atherosclerosis	0.155957	0.094588	1.35533	0.14307	0.0924964	1.32499	0.168845	0.0966797	1.38568	2.34236e-124	0	0	-0.30491	0.0966461	1.33891	-0.459332	0.094559	1.30863	-0.150488	0.0987332	1.36919	0.000108833	0	0
411.41_Aneurysm_and_dissection_of_heart	-0.039936	0.0710746	0.618511	-0.103841	0.0615868	0.485688	0.0239691	0.0805624	0.751334	0.220638	8.35409e-49	7.04816e-20	-0.530836	0.0700608	0.62131	-1.33489	0.0606162	0.488578	0.273218	0.0795054	0.754041	0.195677	6.83527e-48	4.53646e-20
411.8_Other_chronic_ischemic_heart_disease__unspecified	0.222657	0.110364	1.12012	0.208309	0.107866	1.08741	0.237005	0.112862	1.15282	3.48779e-203	0	0	-0.0017692	0.113622	1.09659	-0.156773	0.111129	1.06398	0.153234	0.116114	1.12919	0.982152	0	0
411.9_Other_acute_and_subacute_forms_of_ischemic_heart_disease	0.213728	0.0743358	1.16347	0.168926	0.0672809	1.05839	0.258531	0.0813906	1.26855	8.77177e-21	9.41659e-95	1.96494e-104	-0.203365	0.0774682	1.14385	-0.71357	0.0704266	1.03888	0.306839	0.0845097	1.24882	0.434665	4.01945e-103	3.28796e-101
414.0_Other_forms_of_chronic_heart_disease	0.283435	0.0936315	1.1511	0.248656	0.0877211	1.069	0.318214	0.099542	1.2332	1.97137e-57	1.165e-211	3.13495e-166	-0.244664	0.0978234	1.12367	-0.666345	0.0919205	1.04169	0.177017	0.103726	1.20566	0.255458	1.98554e-231	5.97945e-159
415.0_Pulmonary_heart_disease	0.313928	0.0531686	0.381129	0.287706	0.0491141	0.323563	0.34015	0.0572231	0.438695	9.38989e-122	1.11253e-145	1.66744e-38	0.11193	0.0580674	0.351693	-0.144802	0.054022	0.294239	0.368663	0.0621128	0.409148	0.392824	3.86341e-174	3.6643e-33
415.11_Pulmonary_embolism_and_infarction__acute	0.287007	0.106769	0.0987879	0.057219	0.0646341	-0.400241	0.516796	0.148904	0.597817	0.0143648	6.81768e-07	0.69802	0.53065	0.111806	0.0719973	-1.44881	0.0697744	-0.426513	2.51011	0.153838	0.570507	0.599289	1.85229e-07	0.777125
415.2_Chronic_pulmonary_heart_disease	0.677171	0.0916703	0.422989	0.569821	0.0714674	0.173542	0.784522	0.111873	0.672436	4.11832e-35	5.93134e-19	0.000888892	-0.198417	0.10144	0.355443	-1.59162	0.0812082	0.106295	1.19479	0.121671	0.604591	0.780142	8.59978e-23	0.00517157
415.21_Primary_pulmonary_hypertension	0.371713	0.0878727	0.19926	0.293452	0.0741739	0.0267075	0.449974	0.101571	0.371813	1.28829e-20	2.99357e-36	0.0236157	0.935314	0.0947931	0.165018	0.38209	0.0811249	-0.00733384	1.48854	0.108461	0.337369	0.000920927	4.41153e-42	0.0605778
416.0_Cardiomegaly	0.319707	0.0770465	0.819191	0.290146	0.0721393	0.751626	0.349267	0.0819537	0.886756	9.98627e-100	6.05106e-208	7.96664e-125	0.933843	0.0831372	0.790113	0.726676	0.0782395	0.722657	1.14101	0.0880348	0.857569	1.00177e-18	1.03691e-242	1.25023e-116
418.0_Nonspecific_chest_pain	0.199812	0.0263522	0.167584	0.189463	0.024901	0.145372	0.210162	0.0278035	0.189797	0	2.03178e-277	1.77295e-49	0.515993	0.0301304	0.151821	0.436375	0.0286841	0.129663	0.595612	0.0315766	0.173978	5.74996e-37	0	4.07225e-41
418.1_Precordial_pain	0.203386	0.0232568	0.151797	0.176931	0.0195325	0.0946675	0.22984	0.026981	0.208926	2.61921e-51	1.91341e-34	1.91109e-07	0.362049	0.0270088	0.136635	0.146366	0.0232957	0.0795639	0.577731	0.0307219	0.193706	0.00100175	4.07614e-46	2.70018e-06
420.0_Carditis	0.109026	0.000286097	0.474834	-0.383071	-0.0652924	-0.584688	0.601123	0.0658646	1.53436	0.664116	0.993178	0.37974	-13.2253	0.000947986	0.465145	-1962.97	-0.0642739	-0.593675	1936.52	0.0661698	1.52396	0.989393	0.977273	0.389226
420.1_Myocarditis	0.144565	0.0200717	0.481328	-0.00292495	-0.000371653	0.162514	0.292054	0.040515	0.800142	0.0547197	0.0543129	0.00308595	1.28077	0.0248503	0.47365	0.51629	0.00443456	0.155057	2.04525	0.0452661	0.792243	0.00102483	0.017047	0.00356984
420.2_Pericarditis	0.247571	0.0392763	0.595644	0.200346	0.0323077	0.491084	0.294797	0.0462448	0.700205	9.15687e-25	2.27058e-28	6.03291e-29	0.920098	0.0445345	0.57599	0.613952	0.0375771	0.471532	1.22624	0.051492	0.680448	3.8499e-09	4.19675e-36	3.17568e-27
420.21_Acute_pericarditis	0.200942	0.014596	1.13062	0.086026	-0.00120041	0.856097	0.315858	0.0303925	1.40515	0.000609857	0.0701375	6.91525e-16	0.607031	0.0184899	1.11534	-0.20679	0.00272193	0.840992	1.42085	0.0342579	1.38968	0.143757	0.0215447	1.61074e-15
420.22_Chronic_pericarditis	0.327246	0.0552519	0.965614	0.134133	0.0250077	0.509529	0.520359	0.0854961	1.4217	0.000895941	0.000342831	3.33059e-05	0.0629416	0.0603375	0.935097	-1.91259	0.0301316	0.47942	2.03848	0.0905434	1.39077	0.950208	9.03653e-05	5.76944e-05
420.3_Endocarditis	0.152828	0.0773385	0.490705	0.0918842	0.0674811	0.359432	0.213772	0.0871958	0.621979	8.87979e-07	2.3195e-53	2.36398e-13	0.143103	0.0799292	0.477156	-0.453217	0.0701007	0.346007	0.739423	0.0897578	0.608305	0.638108	3.38974e-57	9.97229e-13
425.0_Cardiomyopathy	0.333683	0.0333436	-0.0936179	-0.0536941	-0.0243527	-0.959179	0.72106	0.0910399	0.771943	0.0913547	0.257342	0.832117	1.38588	0.0413111	-0.119681	-0.637957	-0.016351	-0.984455	3.40971	0.0989731	0.745093	0.179551	0.160264	0.786198
425.1_Primary_intrinsic_cardiomyopathies	0.266836	0.0487078	0.767256	0.218267	0.04134	0.657322	0.315405	0.0560757	0.877191	4.87558e-27	2.14236e-38	1.35544e-42	0.688341	0.0537348	0.744563	0.329791	0.0463803	0.634741	1.04689	0.0610893	0.854384	0.000168072	1.63518e-46	2.71474e-40
425.11_Hypertrophic_obstructive_cardiomyopathy	0.0722331	0.0533058	0.80566	-0.0675465	0.0327115	0.497782	0.212013	0.0739002	1.11354	0.311137	3.91348e-07	2.91492e-07	1.11571	0.0562513	0.80284	0.296908	0.0357268	0.495165	1.93452	0.0767758	1.11052	0.00757001	7.80201e-08	3.14927e-07
425.12_Other_hypertrophic_cardiomyopathy	0.152142	0.0315214	0.808484	0.0321584	0.0145277	0.540187	0.272126	0.0485151	1.07678	0.0129449	0.000277429	3.50217e-09	1.63919	0.037642	0.80216	1.093	0.0206642	0.534032	2.18539	0.0546197	1.07029	4.05147e-09	1.3896e-05	4.52849e-09
425.2_Secondary_extrinsic_cardiomyopathies	1.01222	0.0101006	0.265791	0.339525	-0.0933501	-1.33584	1.68492	0.113551	1.86742	0.00318599	0.848241	0.744988	-12.2889	0.0225177	0.16856	-1963.49	-0.0812778	-1.43239	1938.92	0.126313	1.76951	0.990151	0.67069	0.83651
425.8_Other_cardiomyopathy	0.625178	0.0289061	2.82056	0.425975	-0.00191814	1.91159	0.824381	0.0597303	3.72954	7.69227e-10	0.0660626	1.18844e-09	0.903613	0.0393105	2.76127	-0.509839	0.00838194	1.85251	2.31707	0.0702391	3.67003	0.210207	0.0127337	2.59476e-09
426.0_Cardiac_conduction_disorders	0.215449	0.0861615	0.901838	0.0876926	0.0650981	0.613763	0.343205	0.107225	1.18991	0.000948759	1.08012e-15	8.47339e-10	-0.771871	0.0889378	0.880044	-2.73799	0.067905	0.592278	1.19425	0.109971	1.16781	0.441624	1.15396e-16	2.048e-09
426.2_Atrioventricular__AV__block	0.214722	0.101553	0.852752	0.0756825	0.0774285	0.541782	0.353762	0.125678	1.16372	0.00247143	1.57778e-16	7.67246e-08	1.08057	0.106184	0.833909	0.187806	0.082146	0.523262	1.97333	0.130221	1.14456	0.0176792	4.80462e-18	1.42975e-07
426.21_First_degree_AV_block	0.218137	0.118113	1.25935	0.17075	0.109439	1.14497	0.265523	0.126787	1.37373	1.84072e-19	6.57104e-157	2.80835e-103	0.339334	0.121637	1.23774	-0.104595	0.112981	1.12348	0.783264	0.130294	1.35199	0.134088	5.71328e-167	4.7745e-100
426.23_Second_degree_AV_block	0.157835	0.101968	1.03894	0.0843687	0.0893907	0.871107	0.231301	0.114546	1.20677	2.54477e-05	7.45552e-57	7.07324e-34	0.4603	0.104772	1.0243	-0.16667	0.0922281	0.856634	1.08727	0.117316	1.19196	0.150168	3.11234e-60	4.87362e-33
426.24_Atrioventricular_block__complete	0.220622	0.116235	1.02597	0.156982	0.10463	0.879456	0.284262	0.12784	1.17249	1.08596e-11	8.51465e-86	7.24972e-43	0.414126	0.119887	1.00436	-0.15806	0.108308	0.858005	0.986313	0.131466	1.15071	0.156031	1.48587e-91	3.06236e-41
426.25_Other_heart_block	0.0776739	0.100155	0.880667	-0.0705727	0.0753558	0.555509	0.22592	0.124955	1.20583	0.304456	2.46236e-15	1.10583e-07	-12.254	0.100573	0.872064	-437.082	0.0758191	0.547216	412.574	0.125328	1.19691	0.954916	1.67828e-15	1.42825e-07
426.3_Bundle_branch_block	0.197257	0.116964	1.08598	0.104883	0.10017	0.871652	0.289632	0.133759	1.30032	2.84759e-05	2.0205e-42	3.05707e-23	0.62018	0.120508	1.06735	-0.129458	0.10376	0.853231	1.36982	0.137255	1.28146	0.104913	3.64991e-45	1.51069e-22
426.31_Right_bundle_branch_block	0.2018	0.0870387	1.06387	0.162518	0.0805845	0.973136	0.241082	0.0934928	1.1546	7.59382e-24	5.97166e-154	7.11541e-117	-0.0901541	0.0899661	1.04404	-0.521874	0.0835253	0.953429	0.341565	0.096407	1.13465	0.682326	5.17773e-165	6.34043e-113
426.32_Left_bundle_branch_block	0.22125	0.106305	0.543676	0.18472	0.0998637	0.464814	0.257779	0.112745	0.622538	1.6755e-32	1.45348e-229	1.32834e-41	-0.190087	0.109507	0.521178	-0.621419	0.103078	0.442433	0.241245	0.115937	0.599923	0.387723	2.47782e-244	1.75925e-38
426.4_Anomalous_atrioventricular_excitation	0.100792	0.00609	0.436073	-0.0133474	-0.00915506	0.192798	0.214931	0.0213351	0.679349	0.0834934	0.433654	0.000442655	0.613944	0.00850045	0.429307	-0.140707	-0.00670582	0.18621	1.36859	0.0237067	0.672403	0.110819	0.273237	0.000537601
426.8_Other_cardiac_conduction_disorders	0.272259	0.055452	0.284481	0.0748581	0.0252194	-0.143944	0.469659	0.0856847	0.712906	0.00686711	0.000324494	0.193106	-12.8285	0.0585912	0.256919	-737.726	0.0284131	-0.171035	712.069	0.0887693	0.684873	0.972331	0.000141634	0.239335
426.9_Cardiac_pacemaker_device_in_situ	0.191882	0.0951744	1.3925	0.0824175	0.0767463	1.12016	0.301346	0.113602	1.66485	0.000591122	4.39032e-24	1.22761e-23	-1.05576	0.0974946	1.37283	-3.02023	0.0790885	1.10072	0.908707	0.115901	1.64493	0.292185	3.00451e-25	4.67164e-23
426.91_Cardiac_pacemaker_in_situ	0.209866	0.116115	1.02371	0.176783	0.110119	0.947931	0.24295	0.122111	1.09948	1.72598e-35	0	1.70281e-154	-0.185763	0.119124	1.00216	-0.5818	0.113138	0.926494	0.210274	0.12511	1.07783	0.357922	0	1.47946e-148
427.1_Paroxysmal_tachycardia__unspecified	0.203314	0.0478108	0.376845	0.0475232	0.0247707	0.0417945	0.359105	0.0708509	0.711896	0.0105324	4.75929e-05	0.0274926	0.181646	0.0510639	0.35832	-1.21799	0.028077	0.0236273	1.58128	0.0740508	0.693012	0.799213	1.33718e-05	0.0358764
427.11_Paroxysmal_supraventricular_tachycardia	0.138539	0.049641	0.139538	0.104592	0.0446505	0.0673214	0.172485	0.0546314	0.211754	1.25585e-15	1.18426e-84	0.000152429	-0.160845	0.0516482	0.126946	-0.516394	0.0466734	0.0548074	0.194703	0.0566229	0.199085	0.375261	4.79651e-92	0.000562579
427.12_Paroxysmal_ventricular_tachycardia	0.155169	0.0665563	1.23025	0.101167	0.0583222	1.10192	0.20917	0.0747903	1.35858	1.78386e-08	1.58565e-56	9.19128e-79	-0.503682	0.0684943	1.2154	-1.20051	0.0602784	1.08718	0.193145	0.0767103	1.34361	0.156569	5.14081e-60	4.7287e-77
427.2_Atrial_fibrillation_and_flutter	0.211296	0.11467	0.905298	0.197249	0.112177	0.874183	0.225343	0.117163	0.936413	4.90335e-191	0	0	-0.37168	0.117564	0.88245	-0.551597	0.115076	0.85143	-0.191763	0.120052	0.913469	5.14405e-05	0	0
427.3_Other_specified_cardiac_dysrhythmias	0.077532	0.0776727	0.791921	0.0485969	0.0731745	0.729239	0.106467	0.0821709	0.854602	1.50661e-07	4.45548e-251	2.27782e-135	-0.0531017	0.0788079	0.784766	-0.352402	0.0743229	0.722147	0.246198	0.0832928	0.847385	0.728038	6.41159e-260	3.14704e-133
427.41_Ventricular_fibrillation_and_flutter	0.15966	0.0640534	1.54945	0.0714271	0.0507208	1.32174	0.247893	0.077386	1.77716	0.000390216	4.67724e-21	1.42149e-40	0.199354	0.066564	1.53489	-0.608753	0.0532588	1.30735	1.00746	0.0798691	1.76244	0.628734	1.06668e-22	6.65858e-40
427.42_Cardiac_arrest	0.319866	0.0807992	1.0518	0.270821	0.0726812	0.936412	0.36891	0.0889173	1.1672	2.04727e-37	9.45901e-85	2.20429e-71	-0.0168758	0.0854386	1.01951	-0.545369	0.0773289	0.904272	0.511618	0.0935483	1.13475	0.950097	9.96932e-95	2.35404e-67
427.5_Arrhythmia__cardiac__NOS	0.128402	0.0787848	0.356834	0.0754227	0.0703754	0.2449	0.181382	0.0871941	0.468767	2.03223e-06	2.6306e-75	4.15211e-10	0.352207	0.0811232	0.34536	-0.102993	0.0727386	0.233547	0.807408	0.0895079	0.457172	0.129392	3.44352e-80	1.41451e-09
427.6_Premature_beats	0.0705748	0.0551875	0.463213	0.00848435	0.0460963	0.332398	0.132665	0.0642787	0.594028	0.025895	1.21501e-32	3.91595e-12	-0.187812	0.0561189	0.456864	-0.846037	0.0470589	0.326167	0.470413	0.0651788	0.587562	0.575999	6.45969e-34	7.32178e-12
427.61_Supraventricular_premature_beats	0.0261368	0.0811729	0.410988	-0.120744	0.0582044	0.105625	0.173017	0.104141	0.716351	0.727264	4.30756e-12	0.00834177	-0.593907	0.0812071	0.408076	-2.56152	0.0583153	0.102997	1.37371	0.104099	0.713154	0.55412	3.57988e-12	0.00875011
427.7_Tachycardia_NOS	0.316989	0.0374333	0.161152	0.284592	0.0326507	0.0900778	0.349385	0.0422159	0.232225	5.67832e-82	4.08633e-53	8.83046e-06	0.292413	0.042433	0.131473	0.0161964	0.0376588	0.0605192	0.568629	0.0472071	0.202428	0.0379967	5.78338e-68	0.000281578
427.8_Sinoatrial_node_dysfunction__Bradycardia_	0.092847	0.114858	0.540736	0.0156789	0.101216	0.377722	0.170015	0.128499	0.703751	0.0183645	3.52345e-61	7.95719e-11	-0.662093	0.115959	0.531104	-1.79765	0.102345	0.36827	0.473467	0.129572	0.693938	0.253136	1.42185e-62	1.63006e-10
427.9_Palpitations	0.0760435	0.0264556	-0.366913	0.0491492	0.0227113	-0.426519	0.102938	0.0301999	-0.307306	2.9939e-08	1.3027e-43	1.62188e-33	0.327744	0.0280653	-0.372651	0.116864	0.0243354	-0.432213	0.538624	0.0317951	-0.313089	0.00231808	3.17703e-49	1.43904e-34
428.1_Congestive_heart_failure__CHF__NOS	0.514522	0.116254	0.919386	0.482247	0.1099	0.842571	0.546797	0.122607	0.996202	2.56653e-214	1.21838e-281	1.08529e-121	0.517635	0.124182	0.866079	0.21996	0.117841	0.789498	0.815309	0.130523	0.94266	0.000653833	0	7.32724e-109
428.2_Heart_failure_NOS	0.332079	0.0993722	1.025	0.308325	0.0951412	0.969086	0.355833	0.103603	1.08091	2.74291e-165	0	9.64123e-283	0.377108	0.104615	0.990866	0.154149	0.100393	0.93509	0.600068	0.108837	1.04664	0.000916311	0	1.25615e-265
429.1_Heart_transplant_surgery	0.259699	0.0172782	1.19349	0.0430573	-0.0129007	0.666111	0.476342	0.0474571	1.72088	0.0187985	0.261807	9.18614e-06	0.0988858	0.0211496	1.17034	-1.8808	-0.0089802	0.643393	2.07857	0.0512794	1.69729	0.922011	0.168885	1.34269e-05
429.2_Abnormal_function_study_of_cardiovascular_system	0.177879	0.0432143	0.267635	0.109249	0.0331323	0.120476	0.246509	0.0532962	0.414794	3.77489e-07	4.42579e-17	0.000364484	1.14728	0.0479383	0.254798	0.752368	0.0378753	0.107774	1.54218	0.0580014	0.401822	1.24068e-08	9.91928e-21	0.000682042
429.3_Symptoms_involving_cardiovascular_system	0.183973	0.0348159	0.0187605	0.071934	0.0186119	-0.223355	0.296012	0.0510199	0.260876	0.00128931	2.54043e-05	0.87929	0.765761	0.0387925	0.00406214	0.0111496	0.0226252	-0.237828	1.52037	0.0549597	0.245952	0.0467097	2.56584e-06	0.973743
430.0_Intracranial_hemorrhage	0.189329	0.0307891	0.640834	0.0442463	0.0101356	0.321683	0.334412	0.0514425	0.959984	0.0105367	0.00348011	8.30301e-05	0.0139198	0.0337434	0.624308	-1.38437	0.0131433	0.305445	1.41221	0.0543435	0.943171	0.984433	0.00132522	0.000124319
430.1_Subarachnoid_hemorrhage	0.169168	0.0166123	-0.304717	0.109744	0.00830308	-0.43739	0.228591	0.0249215	-0.172045	2.4101e-08	8.91098e-05	6.74538e-06	0.348148	0.0197885	-0.318158	-0.120623	0.0115052	-0.450723	0.816919	0.0280718	-0.185593	0.145494	2.83709e-06	2.55175e-06
430.2_Intracerebral_hemorrhage	0.080292	0.082962	0.505116	0.0200691	0.0732566	0.377223	0.140515	0.0926673	0.63301	0.00897206	5.30875e-63	9.87327e-15	0.280525	0.0845332	0.49843	-0.268771	0.0748602	0.370652	0.829821	0.0942062	0.626208	0.316851	9.11841e-66	2.084e-14
430.3_Subdural_hemorrhage	0.038101	0.0975888	0.91007	-0.059521	0.0812812	0.693712	0.135723	0.113896	1.12643	0.444297	9.0588e-32	1.66229e-16	1.04447	0.0995968	0.909636	0.413105	0.0833633	0.693438	1.67583	0.11583	1.12583	0.00118536	2.62897e-33	1.63227e-16
433.0_Cerebrovascular_disease	0.218854	0.0999282	0.471332	0.177483	0.0926567	0.381683	0.260226	0.1072	0.56098	3.46211e-25	8.58124e-160	6.71531e-25	0.8833	0.104475	0.452403	0.584791	0.0972261	0.362858	1.18181	0.111723	0.541948	6.64658e-09	1.43732e-175	4.07001e-23
433.1_Occlusion_and_stenosis_of_precerebral_arteries	0.318168	0.111664	0.932142	0.268368	0.102353	0.816063	0.367968	0.120975	1.04822	5.65752e-36	3.56513e-122	8.1808e-56	-0.0793496	0.116596	0.900202	-0.674648	0.107294	0.784271	0.515949	0.125898	1.01613	0.793899	2.76648e-133	2.63751e-52
433.11_Occlusion_of_cerebral_arteries__with_cerebral_infarction	0.40595	0.0803813	1.00196	0.272101	0.0573984	0.680646	0.5398	0.103364	1.32328	2.77554e-09	7.13894e-12	9.85366e-10	-0.550174	0.0862444	0.960518	-2.51755	0.0632595	0.639529	1.4172	0.109229	1.28151	0.583622	1.92084e-13	4.49285e-09
433.12_Cerebral_atherosclerosis	0.244776	0.114166	0.573226	0.146806	0.0959554	0.358199	0.342746	0.132377	0.788253	9.73435e-07	1.05971e-34	1.7421e-07	-0.466736	0.11783	0.548476	-1.85802	0.0996412	0.33369	0.924545	0.136018	0.763262	0.510851	6.12837e-37	5.58734e-07
433.2_Occlusion_of_cerebral_arteries	0.223738	0.0857968	0.738041	0.194325	0.0808803	0.67263	0.253152	0.0907133	0.803451	2.89027e-50	2.17331e-256	2.28395e-108	0.62293	0.0899846	0.717837	0.386693	0.0850802	0.652514	0.859167	0.094889	0.78316	2.36351e-07	3.44502e-283	6.84148e-103
433.21_Cerebral_artery_occlusion__with_cerebral_infarction	0.262838	0.0849134	0.766485	0.225187	0.0785741	0.681783	0.300489	0.0912527	0.851186	1.2937e-42	6.54788e-152	2.20549e-70	0.691866	0.0898181	0.74244	0.397219	0.0834924	0.657846	0.986512	0.0961438	0.827033	4.17976e-06	1.91427e-170	2.57782e-66
433.3_Cerebral_ischemia	0.192779	0.13251	0.395187	0.144881	0.123144	0.292516	0.240677	0.141877	0.497859	3.0598e-15	3.10725e-169	4.55786e-14	1.33633	0.137337	0.380654	1.04794	0.128024	0.278079	1.62473	0.146651	0.483229	1.06727e-19	1.13159e-183	3.50581e-13
433.31_Transient_cerebral_ischemia	0.144027	0.0910094	0.452244	0.107792	0.0849342	0.374812	0.180261	0.0970846	0.529675	6.67019e-15	1.72225e-189	2.42433e-30	0.174855	0.0934814	0.439097	-0.181391	0.0874229	0.361751	0.531101	0.09954	0.516443	0.336048	6.71672e-201	9.28867e-29
433.32_Moyamoya_disease	-0.288679	-0.0467274	-14.1888	-2.17906	-0.292839	-1591.82	1.60171	0.199384	1563.45	0.764707	0.709801	0.985936	-13.7489	-0.0536103	-14.1845	-8142.36	-0.296495	-1594.04	8114.86	0.189274	1565.67	0.997355	0.665298	0.98596
433.5_Cerebral_aneurysm	0.224244	0.0165233	-0.530658	0.141017	0.0047369	-0.725071	0.30747	0.0283097	-0.336245	1.28564e-07	0.00600214	8.80478e-08	-0.478347	0.019761	-0.550725	-1.46439	0.00801595	-0.744973	0.507697	0.031506	-0.356477	0.341699	0.000975034	2.74743e-08
433.8_Late_effects_of_cerebrovascular_disease	0.342789	0.0686484	0.570561	0.299363	0.0615756	0.473585	0.386214	0.0757212	0.667538	5.41093e-54	1.09054e-80	9.15913e-31	0.867664	0.0750924	0.538877	0.558677	0.0680296	0.442038	1.17665	0.0821552	0.635716	3.71751e-08	1.93713e-96	1.07248e-27
440.0_Atherosclerosis	0.326732	0.0926541	0.940064	0.203986	0.0711359	0.653488	0.449479	0.114172	1.22664	1.8172e-07	3.19192e-17	1.28167e-10	-0.754247	0.0971061	0.904963	-2.71997	0.0756012	0.61872	1.21148	0.118611	1.19121	0.45203	8.73041e-19	5.77483e-10
440.1_Atherosclerosis_of_renal_artery	0.597336	0.103673	0.799311	0.41299	0.0680404	0.359784	0.781682	0.139306	1.23884	2.1412e-10	1.18056e-08	0.000364786	0.198585	0.112451	0.735127	-1.77536	0.076798	0.296058	2.17253	0.148103	1.1742	0.843688	6.33555e-10	0.00103241
440.2_Atherosclerosis_of_the_extremities	0.535693	0.105737	1.41571	0.462726	0.0916923	1.2195	0.60866	0.119782	1.61191	6.04457e-47	2.83587e-49	2.08934e-45	-0.559475	0.11324	1.35709	-1.6953	0.0991803	1.16112	0.576352	0.1273	1.55307	0.334334	3.90659e-56	5.84589e-42
440.9_Atherosclerosis_of_aorta	0.461635	0.113679	0.646334	0.341152	0.0902622	0.370759	0.582118	0.137095	0.921909	5.92654e-14	1.81808e-21	4.28822e-06	-12.3958	0.11983	0.595182	-424.261	0.0963905	0.319956	399.47	0.143269	0.870408	0.952961	1.24551e-23	2.25058e-05
441.0_Vascular_insufficiency_of_intestine	0.323709	0.0643999	-0.143956	0.23723	0.0505088	-0.336152	0.410189	0.078291	0.04824	2.19187e-13	1.02265e-19	0.142098	-0.888253	0.0688288	-0.177973	-2.27814	0.0549608	-0.369922	0.501638	0.0826967	0.0139754	0.21036	2.29907e-22	0.0691769
441.1_Acute_vascular_insufficiency_of_intestine	0.197238	0.0713588	0.155088	0.098585	0.0556138	-0.0561233	0.295891	0.0871038	0.366299	8.90736e-05	6.51534e-19	0.150105	0.633003	0.0751725	0.136857	-0.118125	0.059471	-0.074111	1.38413	0.090874	0.347826	0.0985891	6.38043e-21	0.203569
441.2_Chronic_vascular_insufficiency_of_intestine	0.342777	0.0774274	0.191187	0.118817	0.0398854	-0.299726	0.566738	0.114969	0.6821	0.00270177	5.29363e-05	0.445277	-12.3824	0.0817654	0.15407	-713.68	0.0442553	-0.336213	688.915	0.119275	0.644354	0.972394	1.93402e-05	0.537952
442.0_Other_aneurysm	0.043316	0.0647394	0.37778	-0.262564	0.0185253	-0.262575	0.349196	0.110954	1.01813	0.781356	0.00603947	0.247563	0.879447	0.0666371	0.37573	-1.11476	0.0206007	-0.26404	2.87365	0.112673	1.0155	0.387397	0.00455362	0.249705
442.1_Aortic_aneurysm	0.241119	0.081127	1.21234	0.177107	0.0705608	1.05667	0.305131	0.0916932	1.368	1.55037e-13	3.52843e-51	1.31925e-52	0.456863	0.0851804	1.18876	-0.0934862	0.0746344	1.03326	1.00721	0.0957264	1.34427	0.103731	1.9113e-56	9.51184e-51
442.11_Abdominal_aortic_aneurysm	0.418162	0.178791	2.02756	0.367468	0.166522	1.8646	0.468856	0.191061	2.19053	8.5897e-59	2.07871e-179	2.47921e-131	-0.3557	0.185012	1.98171	-1.10144	0.172747	1.8189	0.39004	0.197276	2.14451	0.349863	4.0369e-192	8.57873e-126
442.2_Aneurysm_of_iliac_artery	0.419427	0.145569	2.30537	0.265079	0.112038	1.75093	0.573775	0.1791	2.8598	1.00383e-07	1.7556e-17	3.6516e-16	-0.0918789	0.15184	2.26	-2.06094	0.118303	1.70582	1.87718	0.185377	2.81418	0.927132	7.07247e-19	1.31729e-15
442.3_Aneurysm_of_artery_of_lower_extremity	0.348781	0.116448	1.19644	0.226059	0.0929373	0.893055	0.471504	0.139959	1.49982	2.54352e-08	2.79653e-22	1.08006e-14	-0.674293	0.121342	1.15864	-2.63964	0.097834	0.855578	1.29106	0.144849	1.46171	0.501301	4.6479e-24	6.72578e-14
442.4_Arterial_dissection	-0.0973283	-0.0186655	0.523455	-0.344112	-0.049667	0.00995203	0.149455	0.0123361	1.03696	0.439531	0.237977	0.0457221	-12.7968	-0.0213247	0.527782	-729	-0.052096	0.0144503	703.406	0.0094466	1.04111	0.972064	0.174379	0.0438903
442.8_Aneurysm_of_other_specified_artery	0.185829	0.0374305	0.152191	0.0735261	0.0211357	-0.0890761	0.298131	0.0537252	0.393457	0.00118204	6.72512e-06	0.216332	0.196585	0.0405199	0.135218	-0.793736	0.0242693	-0.105794	1.18691	0.0567706	0.376231	0.697227	1.02364e-06	0.271497
443.1_Raynaud_s_syndrome	0.0297921	0.0275367	-0.711128	-0.0176109	0.0209155	-0.821593	0.0771952	0.034158	-0.600663	0.21802	3.60433e-16	1.69247e-36	0.152515	0.0282037	-0.713347	-0.252624	0.0216146	-0.823743	0.557655	0.0347927	-0.60295	0.460617	4.88507e-17	9.283e-37
443.7_Peripheral_angiopathy_in_diseases_classified_elsewhere	0.601123	0.0543851	1.53307	0.523863	0.0417096	1.31701	0.678383	0.0670607	1.74912	1.65765e-52	4.12368e-17	5.73365e-44	0.276328	0.0630272	1.46846	-0.472352	0.0503351	1.25263	1.02501	0.0757192	1.68429	0.469436	2.18204e-22	1.44284e-40
443.8_Other_specified_peripheral_vascular_diseases	0.418037	0.0546878	1.05532	0.189882	0.0185777	0.502335	0.646193	0.0907978	1.60831	0.000329241	0.00299436	0.000183735	-12.3655	0.0598037	1.01039	-712.976	0.0237038	0.457999	688.245	0.0959037	1.56279	0.972405	0.00116667	0.000337075
443.9_Peripheral_vascular_disease__unspecified	0.456004	0.0985177	1.05962	0.425103	0.0928734	0.984829	0.486905	0.104162	1.13441	6.17811e-184	1.70596e-256	1.0602e-169	-0.0591379	0.105061	1.01004	-0.421006	0.0994226	0.935445	0.302731	0.110698	1.08464	0.748738	4.78287e-292	3.55419e-155
444.0_Arterial_embolism_and_thrombosis	0.504137	0.0540054	0.746241	0.427314	0.0416547	0.56699	0.58096	0.0663562	0.925492	7.37998e-38	1.03281e-17	3.36284e-16	-0.659675	0.0607803	0.691996	-1.79601	0.0484286	0.513003	0.476658	0.073132	0.87099	0.255197	5.1822e-22	3.52865e-14
444.1_Arterial_embolism_and_thrombosis_of_lower_extremity_artery	0.484904	0.0897466	1.27874	0.416823	0.0775155	1.10373	0.552985	0.101978	1.45376	2.7415e-44	6.77259e-47	1.63149e-46	-0.481464	0.0964576	1.22578	-1.46589	0.0842211	1.05099	0.502962	0.108694	1.40058	0.33777	7.55306e-54	5.48017e-43
444.2_Embolism_and_thrombosis_of_abdominal_aorta	0.645965	0.0662975	1.16247	0.373944	0.0194716	0.464098	0.917985	0.113124	1.86084	3.25067e-06	0.00552062	0.00110456	-12.8555	0.0745101	1.09137	-1156.73	0.0275846	0.393635	1131.02	0.121435	1.78911	0.982426	0.00185756	0.00217164
446.0_Polyarteritis_nodosa_and_allied_conditions	0.109431	0.0066075	-14.9017	-1.15919	-0.170854	-1608.7	1.37806	0.184069	1578.89	0.865745	0.941825	0.985379	-14.1855	0.00747484	-14.9093	-8142.4	-0.168832	-1606.5	8114.03	0.183782	1576.68	0.997271	0.933775	0.985352
446.1_Thromboangiitis_obliterans	0.773045	-0.0237878	2.14453	0.347121	-0.0850356	0.654994	1.19897	0.03746	3.63407	0.000374683	0.446524	0.00477523	-13.2674	-0.0150177	2.0615	-1880.65	-0.0764177	0.572698	1854.11	0.0463822	3.5503	0.98889	0.631664	0.00664954
446.2_Acute_febrile_mucocutaneous_lymph_node_syndrome__Kawasaki_disease_	0.190821	0.0456393	0.187449	-1.1026	-0.145998	-2.58845	1.48424	0.237276	2.96335	0.772461	0.640661	0.894707	-12.0814	0.0476401	0.168016	-3210.27	-0.143414	-2.60485	3186.11	0.238694	2.94088	0.994093	0.625037	0.905466
446.3_Hypersensitivity_angiitis	0.505589	0.0251334	-0.0899704	0.224367	-0.0169954	-0.734971	0.78681	0.0672621	0.555031	0.000425594	0.242289	0.784551	-13.1172	0.0314236	-0.144095	-1195.77	-0.0106586	-0.788299	1169.54	0.0735059	0.500109	0.982656	0.143319	0.661094
446.4_Wegener_s_granulomatosis	0.474234	0.0372641	0.44792	0.356747	0.0193031	0.182001	0.591721	0.0552251	0.713838	2.54629e-15	4.77494e-05	0.000961989	-0.996492	0.0434655	0.397532	-2.96255	0.0255143	0.131972	0.969568	0.0614167	0.663092	0.320514	2.07808e-06	0.00334645
446.5_Giant_cell_arteritis	0.421885	0.134414	-0.691779	0.344701	0.118566	-0.878026	0.499068	0.150263	-0.505533	8.82947e-27	4.77759e-62	3.33958e-13	-0.23406	0.140642	-0.737468	-1.21897	0.124815	-0.923488	0.750853	0.156469	-0.551448	0.641375	6.1718e-68	7.83618e-15
446.6_Polyarteritis_nodosa	0.294818	0.057656	0.538504	0.0129978	0.0137158	-0.0838322	0.576637	0.101596	1.16084	0.0403294	0.0101182	0.0898962	1.5197	0.0650707	0.513489	0.0882042	0.0212119	-0.10816	2.95119	0.108929	1.13514	0.0374585	0.00363882	0.105458
446.7_Takayasu_s_disease	0.584524	0.0372179	-2.06957	0.0640055	-0.0440369	-4.12508	1.10504	0.118473	-0.014057	0.0277381	0.369323	0.0484537	-12.783	0.0447065	-2.1334	-1883.26	-0.0364201	-4.18929	1857.69	0.125833	-0.0775103	0.989313	0.280107	0.0419659
446.8_Thrombotic_microangiopathy	0.303405	0.00339934	-0.192866	-0.0936642	-0.0520503	-1.08864	0.700474	0.058849	0.702911	0.134229	0.90436	0.673031	1.28455	0.010634	-0.217542	-0.742733	-0.0448384	-1.11219	3.31184	0.0661064	0.677106	0.214275	0.707123	0.633659
446.9_Arteritis_NOS	0.439647	0.0487469	0.102109	0.342281	0.0334756	-0.115812	0.537014	0.0640182	0.32003	8.75305e-19	3.94174e-10	0.358431	-0.656009	0.0547564	0.0555291	-2.04737	0.0394986	-0.162094	0.735349	0.0700142	0.273153	0.355434	2.00934e-12	0.616999
447.0_Other_disorders_of_arteries_and_arterioles	0.364625	0.0512487	0.635744	0.297828	0.0408887	0.485207	0.431422	0.0616086	0.786281	1.0307e-26	3.15014e-22	1.26027e-16	0.474605	0.0571461	0.59938	-0.0763764	0.0467959	0.44904	1.02559	0.0674962	0.74972	0.0913583	2.72161e-27	5.53853e-15
447.1_Stricture_of_artery	0.475346	0.0993414	1.16951	0.42126	0.0893333	1.03438	0.529432	0.10935	1.30463	1.70659e-66	2.65519e-84	1.5332e-64	-0.366608	0.106024	1.11765	-1.11114	0.0960174	0.982745	0.377922	0.116031	1.25256	0.3345	8.72929e-96	2.72741e-59
448.0_Disease_of_capillaries	0.250926	0.0536037	-0.241933	0.105681	0.0312648	-0.56474	0.396171	0.0759426	0.0808746	0.000709073	2.56294e-06	0.141853	-0.607688	0.0571037	-0.267291	-2.57608	0.0348197	-0.589734	1.3607	0.0793876	0.0551509	0.545122	5.10039e-07	0.10422
450.0_Noninfectious_disorders_of_lymphatic_channels	0.4129	0.0308385	-0.368144	0.357703	0.0225344	-0.496697	0.468097	0.0391426	-0.239591	1.13722e-48	3.37279e-13	1.99024e-08	0.0073712	0.0372542	-0.406287	-0.541563	0.0289639	-0.534688	0.556306	0.0455445	-0.277885	0.979003	1.27943e-18	5.58526e-10
451.0_Phlebitis_and_thrombophlebitis	0.332829	0.0382799	0.0304748	0.249113	0.0257668	-0.154659	0.416545	0.050793	0.215609	6.58581e-15	2.02356e-09	0.746977	0.778755	0.0445863	0.00238699	0.202126	0.0320869	-0.182562	1.35538	0.0570857	0.187336	0.00812117	2.72289e-12	0.979819
451.2_Phlebitis_and_thrombophlebitis_of_lower_extremities	0.297413	0.0468363	0.411669	0.269981	0.0427011	0.35146	0.324845	0.0509715	0.471878	3.32805e-100	3.51428e-109	5.97302e-41	0.18999	0.0516397	0.384682	-0.0629552	0.0475128	0.324573	0.442936	0.0557666	0.44479	0.14098	8.03891e-133	4.32366e-36
452.0_Other_venous_embolism_and_thrombosis	0.304777	0.0266339	0.282895	0.237713	0.0169488	0.13546	0.371841	0.0363191	0.430329	5.23358e-19	7.05078e-08	0.000169414	-0.617864	0.0308961	0.255359	-1.49875	0.0212329	0.108079	0.263023	0.0405592	0.402638	0.169212	3.69e-10	0.000678194
452.8_Postphlebitic_syndrome	0.483811	0.0534544	0.886683	-0.019083	-0.0269512	-0.315245	0.986705	0.13386	2.08861	0.0593501	0.192574	0.148205	-12.8434	0.0598005	0.838527	-2000.68	-0.0206392	-0.362313	1974.99	0.14024	2.03937	0.989896	0.145095	0.171121
454.0_Varicose_veins	0.171179	-0.010368	1.38137	0.0966544	-0.0201044	1.19336	0.245703	-0.000631559	1.56939	6.73382e-06	0.0368793	5.17016e-47	0.279778	-0.00747797	1.36937	-0.294528	-0.0171913	1.18145	0.854084	0.00223534	1.55728	0.339672	0.131321	2.82092e-46
454.1_Varicose_veins_of_lower_extremity	0.0135106	0.0242377	-0.516652	-0.00393266	0.0218399	-0.55551	0.0309539	0.0266356	-0.477795	0.128994	2.35418e-87	1.04319e-149	-0.698073	0.0239546	-0.518465	-0.91836	0.0215709	-0.557305	-0.477786	0.0263382	-0.479625	5.26559e-10	2.29728e-86	7.03649e-151
454.11_Varicose_veins_of_lower_extremity__symptomtic	0.413746	0.0520206	0.362649	0.354607	0.0427335	0.230468	0.472885	0.0613076	0.49483	8.58504e-43	4.84578e-28	7.55989e-08	-0.130562	0.0582484	0.323399	-0.788956	0.0489682	0.191393	0.527831	0.0675286	0.455406	0.69752	8.8408e-35	1.57361e-06
455.0_Hemorrhoids	0.074794	0.0211664	0.112197	0.063131	0.019573	0.0875132	0.0864569	0.0227597	0.136881	3.1193e-36	1.93475e-149	5.16074e-19	0.138367	0.0225304	0.106678	0.0383068	0.0209439	0.0820152	0.238427	0.0241169	0.13134	0.00672198	1.69188e-170	2.2938e-17
456.0_Chronic_venous_insufficiency__CVI_	0.495655	0.0706487	0.525811	0.390303	0.0528572	0.285089	0.601007	0.0884401	0.766532	2.93984e-20	7.08843e-15	1.85912e-05	-1.07233	0.0776208	0.476732	-3.03716	0.0598157	0.236253	0.892493	0.0954258	0.71721	0.284764	1.29169e-17	0.000102122
458.0_Hypotension	0.177312	0.0618496	0.0816728	0.129216	0.0544668	-0.0210928	0.225408	0.0692324	0.184438	4.98604e-13	1.38177e-60	0.11931	0.0895135	0.0647016	0.0655118	-0.377158	0.0573378	-0.0371414	0.556185	0.0720654	0.168165	0.706957	1.84126e-66	0.211
458.1_Orthostatic_hypotension	0.183186	0.106831	0.549142	0.142165	0.0996009	0.460834	0.224207	0.114061	0.637451	2.08558e-18	2.0486e-184	3.60316e-34	0.402467	0.110024	0.531834	0.0334116	0.102812	0.443635	0.771522	0.117236	0.620032	0.0325651	1.93627e-196	3.13142e-32
458.2_Iatrogenic_hypotension	0.283749	0.0911422	0.551722	0.181542	0.0736374	0.327437	0.385956	0.108647	0.776006	5.28971e-08	1.88409e-24	1.42587e-06	0.250877	0.0956651	0.524018	-0.737497	0.0781854	0.299993	1.23925	0.113145	0.748043	0.618841	7.62174e-27	4.54937e-06
458.9_Hypotension_NOS	0.213014	0.0649899	0.201086	0.187415	0.0610069	0.146203	0.238613	0.0689729	0.255969	8.45928e-60	2.05407e-224	6.91108e-13	-0.0590257	0.0682224	0.181446	-0.32921	0.0642488	0.126643	0.211159	0.072196	0.23625	0.668518	3.08271e-248	8.63132e-11
459.0_Other_disorders_of_circulatory_system	0.435919	0.0483013	0.429378	0.301533	0.0274334	0.128283	0.570305	0.0691692	0.730474	2.04796e-10	5.71756e-06	0.00518976	0.421445	0.0550946	0.386346	-0.723949	0.0342251	0.0856222	1.56684	0.0759641	0.687071	0.470808	2.28874e-07	0.0118022
459.1_Hemorrhage_NOS	0.285909	0.0594864	0.340262	0.116424	0.0331243	-0.0283986	0.455393	0.0858485	0.708922	0.000945273	9.74844e-06	0.0704535	-13.0788	0.0628664	0.311523	-737.528	0.0365453	-0.0567178	711.37	0.0891876	0.679764	0.971773	2.85115e-06	0.0973007
459.9_Circulatory_disease_NEC	0.268632	0.0681756	0.349451	0.25577	0.0661644	0.321774	0.281494	0.0701867	0.377128	0	0	3.36426e-135	0.329869	0.0724797	0.323715	0.215599	0.0704744	0.296141	0.44414	0.074485	0.351289	1.53233e-08	0	3.72587e-117
464.0_Acute_sinusitis	0.197019	-0.00139532	-0.37456	0.0767747	-0.0178943	-0.647796	0.317263	0.0151036	-0.101323	0.00132098	0.86835	0.00721473	-0.515427	0.00140098	-0.39054	-1.90952	-0.0150281	-0.663584	0.878664	0.0178301	-0.117495	0.468671	0.867264	0.00505726
465.0_Acute_upper_respiratory_infections_of_multiple_or_unspecified_sites	0.261039	0.00766274	-0.158251	0.21664	0.00144906	-0.257338	0.305438	0.0138764	-0.059165	1.00617e-30	0.0156474	0.00174646	0.489748	0.0124766	-0.178951	0.161573	0.00627683	-0.277944	0.817924	0.0186763	-0.079958	0.00344535	8.00336e-05	0.000395517
465.2_Acute_pharyngitis	0.204724	0.00395567	-0.102703	0.149042	-0.00371432	-0.225341	0.260406	0.0116257	0.0199358	5.75805e-13	0.312103	0.100723	0.234814	0.00753579	-0.118586	-0.221045	-0.000109882	-0.241124	0.690673	0.0151815	0.00395267	0.312696	0.0533847	0.057862
465.4_Acute_laryngitis_and_tracheitis	0.244723	0.00800891	-0.136583	0.115871	-0.00998217	-0.422845	0.373574	0.026	0.149679	0.000197272	0.382937	0.349712	-0.31448	0.0116555	-0.157144	-1.70997	-0.00627668	-0.443175	1.08101	0.0295877	0.128887	0.658716	0.202687	0.281572
470.0_Septal_Deviations_Turbinate_Hypertrophy	0.115561	-0.023582	0.688343	0.0897816	-0.0269364	0.631801	0.14134	-0.0202276	0.744885	1.55085e-18	3.41796e-43	7.84328e-126	-0.856695	-0.0224309	0.679898	-1.18586	-0.0257687	0.623391	-0.527534	-0.0190932	0.736405	3.37642e-07	1.27957e-39	5.80382e-123
471.0_Nasal_polyps	0.142605	0.0181143	0.896389	0.111811	0.0138934	0.826956	0.1734	0.0223353	0.965822	1.12266e-19	4.0582e-17	2.92834e-141	-1.24562	0.0196019	0.884301	-1.7714	0.0153979	0.814921	-0.719838	0.0238059	0.95368	3.42864e-06	6.32074e-20	9.72278e-138
472.0_Chronic_pharyngitis_and_nasopharyngitis	0.115816	0.000134116	0.276005	0.059509	-0.00740663	0.155526	0.172124	0.00767486	0.396484	5.54522e-05	0.972192	7.11967e-06	0.253242	0.00229879	0.267909	-0.191359	-0.00521414	0.14751	0.697842	0.00981172	0.388309	0.264258	0.548702	1.2932e-05
473.0_Diseases_of_the_larynx_and_vocal_cords	0.238963	0.0269372	0.285622	0.196265	0.0208073	0.192737	0.28166	0.0330671	0.378507	5.37215e-28	7.12741e-18	1.67134e-09	0.0387284	0.0307608	0.265213	-0.36584	0.0246466	0.172426	0.443297	0.036875	0.358001	0.851173	6.16125e-23	2.11724e-08
473.1_Chronic_laryngitis	0.295207	0.0272209	0.515546	0.113352	0.00085336	0.112097	0.477062	0.0535884	0.918994	0.00146452	0.0430323	0.0122612	-0.211402	0.0316134	0.489468	-2.18527	0.00529363	0.0863914	1.76247	0.0579331	0.892545	0.833736	0.0185643	0.0173106
473.3_Paralysis_spasm_of_vocal_cords_or_larynx	0.209475	0.0475086	0.187246	0.111913	0.0328428	-0.0232943	0.307038	0.0621744	0.397786	2.57409e-05	2.16504e-10	0.081314	0.801466	0.0520057	0.170646	0.136184	0.0373747	-0.0397064	1.46675	0.0666367	0.380999	0.0182174	3.24512e-12	0.111835
473.4_Voice_disturbance	0.261768	0.0423712	0.0069396	0.209952	0.0345955	-0.106564	0.313584	0.050147	0.120443	4.09959e-23	1.26123e-26	0.904616	0.207632	0.0467781	-0.0158893	-0.259745	0.0390202	-0.129274	0.67501	0.0545359	0.0974952	0.38391	3.14768e-32	0.783576
474.0_Acute_and_chronic_tonsillitis	0.0568365	-0.061536	0.601141	-0.0270235	-0.0725087	0.419178	0.140696	-0.0505632	0.783104	0.184055	4.19287e-28	9.48005e-11	-0.291779	-0.0609503	0.59801	-1.03993	-0.0718704	0.416104	0.456377	-0.0500301	0.779916	0.444641	7.46774e-28	1.16881e-10
474.1_Acute_tonsillitis	0.219062	-0.0976577	-0.118105	0.150089	-0.107667	-0.274405	0.288035	-0.0876485	0.0381958	4.8182e-10	1.6284e-81	0.138607	0.398101	-0.0936757	-0.129951	-0.0389385	-0.103665	-0.286158	0.83514	-0.0836861	0.0262554	0.0742064	1.92704e-75	0.102989
474.2_Chronic_tonsillitis_and_adenoiditis	0.145421	-0.0666601	-0.111883	0.0924738	-0.0738483	-0.229469	0.198367	-0.0594718	0.00570385	7.32055e-08	8.05602e-74	0.0621968	0.354802	-0.0638468	-0.119788	0.00116336	-0.0710122	-0.237317	0.70844	-0.0566814	-0.00225954	0.0492511	2.68619e-68	0.0457552
475.0_Chronic_sinusitis	0.192019	0.00606066	0.154348	0.158186	0.00141832	0.0810322	0.225852	0.010703	0.227664	9.62447e-29	0.0105043	3.68783e-05	-0.107184	0.00902123	0.139096	-0.433097	0.00439593	0.0658578	0.218728	0.0136465	0.212334	0.519198	0.000131981	0.000197321
476.0_Allergic_rhinitis	0.0520295	-0.00931871	0.00337278	0.00519024	-0.0154916	-0.096706	0.0988688	-0.00314583	0.103452	0.0294696	0.00308837	0.947335	0.641512	-0.00750937	0.000894926	0.342561	-0.0136589	-0.0991345	0.940462	-0.00135989	0.100924	2.60105e-05	0.0166936	0.98601
477.0_Epistaxis_or_throat_hemorrhage	0.218296	0.0616116	0.555703	0.184605	0.0563567	0.482024	0.251987	0.0668664	0.629381	5.96548e-37	7.38811e-117	1.89619e-49	0.0114912	0.0651001	0.536256	-0.333548	0.0598577	0.462663	0.35653	0.0703425	0.609848	0.947955	7.63185e-131	2.83597e-46
478.0_Throat_pain	0.0999643	0.0250377	-0.151631	0.0122187	0.0127412	-0.341521	0.18771	0.0373342	0.0382583	0.0255561	6.58461e-05	0.117565	0.442889	0.0272492	-0.158703	-0.219961	0.0150023	-0.348438	1.10574	0.0394961	0.0310318	0.190342	1.29538e-05	0.101129
479.0_Other_upper_respiratory_disease	0.162286	0.00659859	0.350183	0.13506	0.00289292	0.291472	0.189512	0.0103043	0.408894	1.55921e-31	0.000482928	1.43025e-31	0.0577502	0.00923888	0.337689	-0.183731	0.00554636	0.279031	0.299231	0.0129314	0.396347	0.639266	9.39359e-07	1.58566e-29
480.0_Pneumonia	0.428554	0.0654481	0.519054	0.404427	0.0615354	0.465183	0.452681	0.0693608	0.572926	1.48653e-265	9.83976e-236	1.53402e-79	0.310662	0.071897	0.4749	0.0886879	0.067992	0.421209	0.532637	0.0758021	0.528592	0.00608713	3.8261e-285	2.5243e-67
480.1_Bacterial_pneumonia	0.43102	0.0526496	0.636967	0.380533	0.0447135	0.522383	0.481508	0.0605858	0.751551	7.58675e-63	1.18163e-38	1.21282e-27	0.266101	0.0590758	0.592928	-0.201329	0.0511452	0.478531	0.733532	0.0670065	0.707326	0.264517	2.81409e-48	3.03392e-24
480.11_Pneumococcal_pneumonia	0.399789	0.0613731	0.417985	0.380156	0.0582481	0.374602	0.419421	0.064498	0.461368	0	0	1.54745e-79	0.20194	0.0673947	0.377422	0.0143729	0.0642772	0.334204	0.389507	0.0705122	0.42064	0.0348452	0	1.12155e-65
480.12_Pseudomonal_pneumonia	0.70029	0.0837559	0.380869	0.549786	0.0563047	0.0326906	0.850793	0.111207	0.729047	7.53568e-20	2.23126e-09	0.032034	0.447254	0.0938189	0.307483	-0.952603	0.0663432	-0.0403305	1.84711	0.121295	0.655296	0.531179	2.19386e-11	0.0831494
480.2_Viral_pneumonia	0.180875	0.00569939	0.423279	-0.00299511	-0.0191915	0.0263457	0.364744	0.0305903	0.820212	0.0538505	0.653588	0.0366131	-0.342	0.00810842	0.407442	-2.31559	-0.0167022	0.010871	1.63159	0.0329191	0.804012	0.734129	0.521822	0.0440419
480.3_Pneumonia_due_to_fungus__mycoses_	0.385045	0.0357206	0.721505	0.240722	0.0142285	0.39255	0.529367	0.0572128	1.05046	1.70369e-07	0.00112388	1.71704e-05	0.0900124	0.0413187	0.683082	-1.30866	0.019841	0.354516	1.48869	0.0627965	1.01165	0.899626	0.000162879	4.60687e-05
480.5_Bronchopneumonia_and_lung_abscess	0.424645	0.060855	0.586834	0.34724	0.0483939	0.412172	0.50205	0.0733161	0.761497	5.77535e-27	1.05184e-21	4.54535e-11	0.340718	0.0673117	0.543567	-0.3599	0.0548587	0.369142	1.04134	0.0797647	0.717993	0.340513	3.17401e-26	1.0095e-09
481.0_Influenza	0.421098	0.0256672	0.0565386	0.344756	0.014426	-0.114223	0.49744	0.0369084	0.2273	3.05356e-27	7.63348e-06	0.516379	0.274234	0.0320736	0.0147793	-0.387069	0.020843	-0.155739	0.935537	0.0433043	0.185298	0.416348	2.17491e-08	0.865108
483.0_Acute_bronchitis_and_bronchiolitis	0.449986	0.0307959	-0.0680163	0.343751	0.0148815	-0.308207	0.556221	0.0467103	0.172174	1.02406e-16	0.000149006	0.578884	-1.25253	0.0365879	-0.115223	-3.21744	0.020694	-0.3551	0.712385	0.0524817	0.124655	0.211529	6.42597e-06	0.346475
495.0_Asthma	0.304468	0.0119885	-0.24013	0.29386	0.0105185	-0.263628	0.315076	0.0134584	-0.216631	0	1.61819e-57	3.09447e-89	0.227434	0.0167437	-0.265661	0.139087	0.0152818	-0.289054	0.31578	0.0182056	-0.242268	4.52061e-07	1.32847e-111	9.36463e-110
495.2_Asthma_with_exacerbation	0.435347	-0.00493449	-0.255355	0.336603	-0.0187772	-0.482634	0.534091	0.00890822	-0.0280752	5.56241e-18	0.484761	0.0276602	1.05624	0.00314193	-0.289153	0.496753	-0.0107226	-0.516227	1.61574	0.0170065	-0.0620797	0.000215475	0.656928	0.0125674
496.0_Chronic_airway_obstruction	0.547934	0.0895123	0.367167	0.530054	0.0863883	0.327576	0.565814	0.0926363	0.406758	0	0	7.87488e-74	-0.650228	0.0964442	0.31473	-0.91765	0.0933337	0.275475	-0.382806	0.0995546	0.353985	1.88302e-06	0	1.20943e-55
496.1_Emphysema	0.578626	0.0907348	0.543019	0.54297	0.0842981	0.461407	0.614282	0.0971716	0.624631	5.28348e-222	5.06421e-168	7.16073e-39	-0.699189	0.0982954	0.487887	-1.26717	0.0918604	0.406535	-0.13121	0.10473	0.569238	0.0158331	6.16952e-197	6.70603e-32
496.2_Chronic_bronchitis	0.488883	0.0806275	0.186686	0.401112	0.0654868	-0.00907134	0.576654	0.0957681	0.382443	9.56228e-28	1.67603e-25	0.0616034	-0.0439662	0.0875101	0.140457	-1.03063	0.0723676	-0.0550727	0.942702	0.102653	0.335987	0.930404	9.6664e-30	0.159154
496.21_Obstructive_chronic_bronchitis	0.683406	0.0997967	0.418184	0.655078	0.094487	0.353623	0.711733	0.105107	0.482746	0	4.68301e-297	6.27932e-37	-1.32246	0.108342	0.352036	-1.94296	0.103039	0.287897	-0.701951	0.113644	0.416175	2.95136e-05	0	5.45942e-27
496.3_Bronchiectasis	0.551549	0.093126	-0.12932	0.517603	0.0869895	-0.206202	0.585495	0.0992625	-0.0524371	1.5288e-222	2.07357e-194	0.000978137	-0.12795	0.100748	-0.180847	-0.53172	0.0946191	-0.257499	0.27582	0.106878	-0.104195	0.53454	1.04943e-227	3.76047e-06
497.0_Bronchitis	0.478365	0.045956	-0.0633321	0.416285	0.0363144	-0.203134	0.540445	0.0555976	0.0764699	1.55293e-51	9.44824e-21	0.3746	-0.312712	0.0524477	-0.10689	-1.0583	0.0428091	-0.246516	0.432876	0.0620863	0.0327354	0.411053	1.48425e-26	0.133498
499.0_Cystic_fibrosis	0.554545	-0.0577055	0.333306	0.18508	-0.109694	-0.524185	0.92401	-0.00571649	1.1908	0.0032632	0.0295947	0.446158	-12.8526	-0.0509308	0.282664	-1178.65	-0.102841	-0.573806	1152.94	0.000978865	1.13913	0.982761	0.0544794	0.517726
500.0_Lung_disease_due_to_external_agents	0.527476	0.0690751	0.693779	0.379262	0.0441055	0.350111	0.675691	0.0940446	1.03745	3.05297e-12	5.89394e-08	7.6e-05	0.32311	0.076785	0.637616	-1.07623	0.0518043	0.294359	1.72245	0.101766	0.980873	0.650867	1.69658e-09	0.00027187
500.1_Extrinsic_allergic_alveolitis	0.589003	0.0556605	-0.0544161	0.420459	0.0281334	-0.441588	0.757547	0.0831875	0.332756	7.41623e-12	7.39813e-05	0.782956	-0.181745	0.0636941	-0.118195	-2.15397	0.0361532	-0.504913	1.79048	0.0912349	0.268523	0.856669	5.81972e-06	0.549149
500.2_Pneumoconiosis	0.496614	0.173862	2.91817	0.40005	0.150355	2.46565	0.593179	0.197368	3.37069	6.78755e-24	1.27502e-47	1.28348e-36	-12.4401	0.180934	2.86265	-383.421	0.157367	2.41028	358.54	0.204501	3.31502	0.947598	3.57915e-51	2.52205e-35
501.0_Pneumonitis_due_to_inhalation_of_food_or_vomitus	0.330033	0.0807978	0.8418	0.272224	0.0711143	0.709566	0.387842	0.0904814	0.974033	4.59246e-29	4.10166e-60	9.94933e-36	0.482446	0.0860794	0.808079	-0.0138505	0.0764091	0.676024	0.978743	0.0957498	0.940134	0.0567455	3.66342e-68	3.84148e-33
502.0_Postinflammatory_pulmonary_fibrosis	0.576331	0.112519	0.627673	0.527554	0.102961	0.515202	0.625108	0.122077	0.740145	1.20209e-118	8.65853e-118	7.58121e-28	0.304039	0.120918	0.565566	-0.191135	0.111364	0.453356	0.799212	0.130472	0.677776	0.228811	7.91646e-136	5.14959e-23
503.0_Pulmonary_congestion_and_hypostasis	0.463218	0.075804	0.427785	0.391977	0.0637148	0.268188	0.534458	0.0878931	0.587382	3.36398e-37	1.02759e-34	1.49237e-07	-0.251739	0.0822518	0.377732	-1.13342	0.0701652	0.218383	0.629938	0.0943383	0.537081	0.575742	1.3913e-40	3.38376e-06
504.0_Other_alveolar_and_parietoalveolar_pneumonopathy	0.540028	0.06874	0.249204	0.457904	0.0549069	0.063907	0.622152	0.0825731	0.434502	5.23887e-38	2.04479e-22	0.00839061	0.633777	0.0770808	0.192611	-0.0287492	0.0632493	0.00758493	1.2963	0.0909124	0.377638	0.0608045	8.99269e-28	0.0413194
505.0_Other_pulmonary_inflamation_or_edema	0.413394	0.0205997	0.120048	0.211434	-0.00876788	-0.330924	0.615354	0.0499672	0.571021	6.02389e-05	0.169192	0.601851	-0.00387473	0.0265331	0.0784824	-1.98143	-0.00281363	-0.371948	1.97368	0.0558798	0.528912	0.996936	0.076386	0.732726
506.0_Empyema_and_pneumothorax	0.260959	0.0430717	0.780267	0.213318	0.0360397	0.673245	0.3086	0.0501038	0.887288	6.91036e-27	3.34945e-33	2.5407e-46	0.334407	0.047231	0.755588	-0.0711664	0.0402101	0.648697	0.739981	0.0542519	0.862478	0.106084	1.06864e-39	1.19261e-43
507.0_Pleurisy__pleural_effusion	0.325242	0.0736891	0.536624	0.305696	0.0705119	0.493665	0.344788	0.0768663	0.579583	2.6581e-233	0	2.23932e-132	0.190156	0.0786121	0.503689	0.000765508	0.0754418	0.460859	0.379546	0.0817823	0.546519	0.0490811	0	1.4892e-117
508.0_Pulmonary_collapse__interstitial_and_compensatory_emphysema	0.363071	0.0587612	0.381939	0.330631	0.0536498	0.310544	0.395511	0.0638726	0.453334	1.1723e-106	2.01697e-112	1.01034e-25	0.153329	0.0641734	0.344495	-0.160607	0.0590697	0.273246	0.467266	0.0692772	0.415744	0.338433	4.23379e-134	2.62668e-21
509.1_Respiratory_failure	0.548066	0.0763133	0.625109	0.513648	0.0703978	0.546139	0.582485	0.0822288	0.704079	7.89686e-214	4.71304e-141	2.76388e-54	0.242487	0.0841828	0.565713	-0.0980471	0.0782714	0.486985	0.583021	0.0900941	0.644441	0.16282	1.93508e-171	4.7871e-45
509.2_Respiratory_insufficiency	0.537122	0.0738016	0.559291	0.500249	0.0675217	0.475239	0.573996	0.0800815	0.643343	2.82572e-179	2.15359e-117	7.07681e-39	0.173402	0.0814587	0.501019	-0.201304	0.0751823	0.417198	0.548108	0.087735	0.584841	0.364402	9.69841e-143	1.06688e-31
509.3_Pulmonary_insufficiency_or_respiratory_failure_following_trauma_and_surgery	0.00432239	0.300401	0.321243	-0.640201	0.101143	-0.995865	0.648846	0.499658	1.63835	0.989513	0.00312828	0.632624	-11.8009	0.300486	0.319199	-1614.42	0.10119	-0.996158	1590.82	0.499782	1.63456	0.988485	0.00312563	0.634341
509.5_Respiratory_arrest	0.381204	0.0416964	0.371289	0.237911	0.0200082	0.0538581	0.524497	0.0633846	0.688719	1.84683e-07	0.000164488	0.0218763	0.794273	0.0483083	0.334125	-0.203338	0.0266291	0.0170939	1.79189	0.0699874	0.651157	0.118648	1.25708e-05	0.0388622
509.8_Dependence_on_respirator__Ventilator__or_supplemental_oxygen	0.540577	0.0574682	0.764609	0.466625	0.0454345	0.591411	0.61453	0.0695019	0.937808	1.48628e-46	7.97233e-21	5.03672e-18	0.28136	0.065255	0.706682	-0.418943	0.0532145	0.533744	0.981663	0.0772955	0.879619	0.431017	2.34787e-26	1.15577e-15
510.0_Other_diseases_of_lung	0.35002	0.0661105	0.240499	0.299342	0.0578414	0.128744	0.400697	0.0743796	0.352254	9.4388e-42	2.4395e-55	2.46616e-05	0.0384569	0.0716221	0.207627	-0.490055	0.0633661	0.0960169	0.566968	0.079878	0.319238	0.886593	7.78267e-65	0.000266257
510.2_Lung_transplant	0.0996101	0.0216101	0.448241	-0.159376	-0.0141211	-0.106561	0.358596	0.0573413	1.00304	0.450949	0.235868	0.113305	-12.4089	0.022183	0.438955	-724.063	-0.0133723	-0.115449	699.245	0.0577383	0.993359	0.972737	0.221397	0.120705
512.0_Other_symptoms_of_respiratory_system	3.29507e-13	-4.64924e-14	1.10992e-12	-1025.76	-134.823	-2161.93	1025.76	134.823	2161.93	1	1	1	-1.11044e-13	1.00834e-14	-2.79354e-13	-8954.72	-134.1	-2160.95	8954.72	134.1	2160.95	1	1	1
512.1_Wheezing	0.40906	0.0327593	0.0557291	0.312029	0.018196	-0.161352	0.506091	0.0473227	0.27281	1.4239e-16	1.03934e-05	0.61485	0.558843	0.0396753	0.0189785	-0.193198	0.0251199	-0.197868	1.31088	0.0542308	0.235825	0.145268	9.16812e-08	0.863801
512.2_Painful_respiration	0.23104	0.00541115	-0.200426	0.121731	-0.0097241	-0.443889	0.340349	0.0205464	0.043037	3.43291e-05	0.483474	0.106636	0.0419061	0.00911555	-0.219015	-0.948276	-0.00597563	-0.462282	1.03209	0.0242067	0.0242524	0.933892	0.236461	0.0776367
512.7_Shortness_of_breath	0.321499	0.0414616	0.0701163	0.301097	0.0383999	0.0253271	0.3419	0.0445233	0.114905	1.8253e-209	3.18246e-155	0.00215302	0.550357	0.0471077	0.041971	0.391397	0.0440527	-0.00271837	0.709317	0.0501628	0.0866604	1.15392e-11	1.23199e-200	0.0656592
512.8_Cough	0.309	0.0340997	0.00254503	0.279904	0.0298037	-0.0615857	0.338096	0.0383957	0.0666757	3.1762e-96	1.41785e-54	0.938002	0.539562	0.039574	-0.0239066	0.315735	0.0352872	-0.087937	0.763389	0.0438609	0.0401237	2.3043e-06	3.597e-73	0.464303
512.9_Other_dyspnea	0.347155	0.0264705	0.279319	0.294141	0.0187331	0.16208	0.400169	0.0342078	0.396557	1.04922e-37	2.01022e-11	3.01816e-06	-0.172033	0.0315916	0.248003	-0.74256	0.0238675	0.130906	0.398495	0.0393158	0.365099	0.554526	1.09063e-15	3.30916e-05
513.0_Respiratory_abnormalities	-9.97032e-13	1.37624e-13	-3.33728e-12	-1009.46	-133.095	-2133.17	1009.46	133.095	2133.17	1	1	1	-5.75699e-13	5.14481e-14	-1.41014e-12	-8797.6	-132.351	-2132.17	8797.6	132.351	2132.17	1	1	1
513.3_Hypoventilation	0.982235	0.0165732	0.25336	0.833893	-0.00653751	-0.0991791	1.13058	0.0396838	0.605899	1.63478e-38	0.159863	0.158962	0.645409	0.0307259	0.16241	-0.505207	0.0075121	-0.189839	1.79602	0.0539397	0.514658	0.271597	0.00948062	0.366169
513.31_Apnea	0.934148	-0.0309484	0.271587	0.11142	-0.150165	-1.69019	1.75688	0.0882678	2.23336	0.0260545	0.61089	0.786132	-13.0737	-0.0196541	0.178968	-3211.15	-0.139111	-1.78141	3185.01	0.0998029	2.13935	0.993607	0.747096	0.857993
513.4_Hyperventilation	0.380902	-0.00883966	-0.422341	0.281484	-0.0227728	-0.657254	0.480321	0.00509344	-0.187428	5.94831e-14	0.213694	0.00042549	0.248824	-0.00259686	-0.455121	-0.5622	-0.0165076	-0.689812	1.05985	0.0113139	-0.22043	0.547626	0.714451	0.000144212
513.8_Disorders_of_diaphragm	0.231933	0.0503357	1.93283	0.101904	0.0307598	1.5386	0.361962	0.0699117	2.32707	0.000472287	4.66363e-07	7.30316e-22	0.857131	0.0550671	1.91447	-0.0352892	0.0355227	1.52041	1.74955	0.0746116	2.30852	0.0597735	3.34662e-08	1.69485e-21
514.0_Abnormal_findings_examination_of_lungs	0.348976	0.069427	0.286517	0.318396	0.0644087	0.219203	0.379557	0.0744454	0.353832	8.34363e-111	6.45668e-162	7.28028e-17	0.0523303	0.0748723	0.253384	-0.265251	0.0698632	0.186194	0.369912	0.0798814	0.320574	0.746727	1.16396e-188	1.45406e-13
514.1_Abnormal_results_of_function_study_of_pulmonary_system	0.267366	0.0524345	0.31541	-0.0077973	0.0100882	-0.284814	0.542529	0.0947809	0.915634	0.0568549	0.015229	0.30304	-13.0847	0.0556997	0.288988	-1178.28	0.013447	-0.310619	1152.11	0.0979524	0.888595	0.98244	0.00977399	0.344849
516.0_Abnormal_sputum	0.343027	0.0384492	0.581094	0.179897	0.0139252	0.214238	0.506157	0.0629731	0.94795	3.76618e-05	0.00212011	0.00190565	-13.1489	0.0427387	0.547497	-721.579	0.0182603	0.18102	695.281	0.0672171	0.913974	0.970981	0.000621504	0.00341059
516.1_Hemoptysis	0.361151	0.0453599	0.549275	0.325588	0.0399056	0.469486	0.396714	0.0508141	0.629064	3.76913e-88	9.88489e-60	1.72958e-41	0.393822	0.0513363	0.516061	0.0901736	0.0458899	0.436397	0.69747	0.0567826	0.595725	0.0110217	3.33145e-76	6.17739e-37
519.0_Other_diseases_of_respiratory_system__not_elsewhere_classified	0.319397	0.0775771	0.0500879	0.148585	0.0490475	-0.323393	0.49021	0.106107	0.423568	0.000247457	9.84907e-08	0.792664	0.956887	0.0837859	0.021374	-0.194585	0.0553268	-0.351716	2.10836	0.112245	0.394464	0.103365	7.91304e-09	0.910598
519.2_Respiratory_complications	0.383054	0.0622827	0.218519	0.286406	0.0466997	0.00512008	0.479702	0.0778657	0.431917	7.96601e-15	4.7383e-15	0.0447508	0.291642	0.0683565	0.181843	-0.593827	0.052791	-0.0313068	1.17711	0.0839221	0.394992	0.518576	7.4846e-18	0.0945065
519.8_Other_diseases_of_respiratory_system__NEC	0.387084	0.0440795	0.263017	0.370256	0.0415267	0.225953	0.403913	0.0466322	0.300081	0	4.44559e-251	5.63156e-44	0.0777789	0.0499066	0.225788	-0.0864534	0.0473622	0.188878	0.242011	0.052451	0.262699	0.353293	0	4.03841e-33
519.9_Symptoms_involving_respiratory_system_and_other_chest_symptoms	0.136973	0.0226754	0.10447	0.0402866	0.00921298	-0.102047	0.233659	0.0361378	0.310988	0.00549257	0.000962511	0.32145	0.642375	0.0257282	0.094562	-0.0225148	0.0123036	-0.111792	1.30726	0.0391528	0.300916	0.0582788	0.000172466	0.369103
520.0_Disorders_of_tooth_development	0.162974	-0.0327565	0.191571	-0.138141	-0.0726087	-0.462265	0.464089	0.00709559	0.845406	0.288781	0.107181	0.565791	-13.3477	-0.0312323	0.179456	-1223.06	-0.0708532	-0.473988	1196.36	0.00838859	0.8329	0.982746	0.122347	0.590393
520.1_Hereditary_disturbances_in_tooth_structure	0.0114766	-0.018744	-0.263932	-0.260879	-0.054383	-0.856422	0.283832	0.0168949	0.328558	0.934178	0.302622	0.382614	0.32912	-0.0181361	-0.264153	-1.65936	-0.0535763	-0.856422	2.3176	0.017304	0.328117	0.745635	0.315865	0.382039
520.2_Disturbances_in_tooth_eruption	0.0419546	-0.0654221	-0.0810356	0.00273362	-0.0706461	-0.166076	0.0811756	-0.0601981	0.00400478	0.0360317	4.85917e-133	0.0618089	-0.481474	-0.0651581	-0.0834952	-0.869722	-0.0703506	-0.168512	-0.0932273	-0.0599656	0.00152198	0.015074	1.44234e-133	0.0542448
521.0_Diseases_of_hard_tissues_of_teeth	0.173974	-0.0046903	0.520959	-0.197581	-0.0545358	-0.291224	0.545529	0.0451552	1.33314	0.358766	0.853679	0.208689	1.1068	9.87748e-05	0.510413	-0.909639	-0.0496867	-0.301244	3.12323	0.0498843	1.32207	0.282017	0.996897	0.217751
521.1_Dental_caries	0.213676	-0.0187811	0.150323	0.18483	-0.022653	0.0872966	0.242522	-0.0149092	0.21335	9.27274e-48	1.96033e-21	2.94446e-06	1.33668	-0.0125513	0.138406	1.19624	-0.0164243	0.0754057	1.47712	-0.00867839	0.201407	1.1655e-77	2.12824e-10	1.66345e-05
521.2_Dental_abrasion__erosion_and_attrition	0.201016	-0.0247888	-0.788242	-0.334894	-0.0976223	-2.11577	0.736926	0.0480447	0.539287	0.462236	0.504726	0.244521	-13.1323	-0.022477	-0.803949	-1996.16	-0.0948847	-2.13105	1969.89	0.0499307	0.523156	0.989644	0.542911	0.235098
521.4_Tooth_complications_likely_association_with_other_diseases	-0.252825	-0.0133849	-0.303549	-0.632881	-0.0609664	-1.09388	0.12723	0.0341966	0.48678	0.19229	0.581395	0.451581	-12.9806	-0.0190207	-0.294217	-1224.57	-0.0660886	-1.08447	1198.61	0.0280471	0.496039	0.983247	0.428333	0.465569
522.0_Diseases_of_pulp_and_periapical_tissues	0.0383409	-0.00417365	-0.120953	-0.0332189	-0.0136617	-0.274514	0.109901	0.00531444	0.0326071	0.29366	0.388602	0.122641	0.117861	-0.00339452	-0.123333	-0.480191	-0.012831	-0.276819	0.715914	0.00604193	0.0301535	0.699304	0.480781	0.115276
522.1_Pulpitis_and_necrosis_of_tooth_pulp	0.12815	0.00478462	-0.56683	-0.108102	-0.0276515	-1.11343	0.364402	0.0372208	-0.020232	0.287719	0.772496	0.042102	1.32885	0.00964821	-0.572999	0.15771	-0.0227229	-1.1193	2.49999	0.0420193	-0.0266966	0.0261552	0.559107	0.0398073
522.5_Periapical_abscess	0.116272	-0.0133537	-0.187478	0.0682906	-0.0197584	-0.292738	0.164253	-0.00694906	-0.0822182	2.03883e-06	4.37884e-05	0.000481416	0.641377	-0.0104846	-0.194338	0.328382	-0.0168659	-0.29954	0.954373	-0.00410318	-0.0891352	5.91236e-05	0.00128099	0.000293936
523.0_Gingival_and_periodontal_diseases	0.227448	0.0181239	-0.117228	0.151874	0.00740574	-0.283849	0.303021	0.0288421	0.0493934	3.66236e-09	0.000919045	0.16791	1.12133	0.0238	-0.133455	0.691597	0.0131	-0.299945	1.55106	0.0345001	0.0330352	3.14984e-07	1.3034e-05	0.116168
523.1_Gingivitis	0.0830387	0.0215491	-0.194408	-0.0761075	-0.000596643	-0.539016	0.242185	0.0436948	0.150199	0.306467	0.0565	0.268855	0.553545	0.0236695	-0.199754	-0.595544	0.00161784	-0.544145	1.70263	0.0457211	0.144636	0.345086	0.0353995	0.255612
523.3_Periodontitis__acute_or_chronic_	0.697833	-0.019703	0.0177087	0.138182	-0.100241	-1.2987	1.25749	0.060835	1.33412	0.0145298	0.63159	0.978965	-12.8791	-0.0106892	-0.0501508	-2014.44	-0.0911745	-1.36525	1988.68	0.0697962	1.26495	0.989938	0.794632	0.94042
523.31_Acute_periodontitis	-0.023536	-0.0201416	-0.090127	-0.168143	-0.0388625	-0.397274	0.121071	-0.00142077	0.21702	0.749726	0.0349696	0.565211	1.01433	-0.0187261	-0.086687	0.252079	-0.0373739	-0.393737	1.77659	-7.84295e-05	0.220363	0.00910395	0.0490442	0.58003
523.32_Chronic_periodontitis	0.0806661	-0.0400744	-0.328573	0.0294933	-0.0468405	-0.442807	0.131839	-0.0333082	-0.214339	0.00200438	3.7339e-31	1.72557e-08	0.676967	-0.0376771	-0.332217	0.366825	-0.0444169	-0.446408	0.987109	-0.0309373	-0.218025	1.88461e-05	6.17009e-28	1.18323e-08
524.0_Dentofacial_anomalies__including_malocclusion	0.0216396	-0.0532146	-0.58034	-0.262837	-0.0909834	-1.23835	0.306116	-0.0154458	0.0776696	0.881482	0.00575355	0.0838779	-13.5717	-0.0539663	-0.582555	-1211.71	-0.0914359	-1.24042	1184.57	-0.0164968	0.0753094	0.982287	0.00475945	0.0826353
524.3_Anomalies_of_tooth_position_malocclusion	0.00321953	-0.063834	-0.0339285	-0.0987326	-0.0772977	-0.252534	0.105172	-0.0503703	0.184677	0.950648	1.50582e-20	0.76098	0.123672	-0.0636325	-0.0339335	-0.627629	-0.0770204	-0.252492	0.874973	-0.0502446	0.184625	0.746975	1.21184e-20	0.760896
525.0_Other_diseases_of_the_teeth_and_supporting_structures	0.194227	0.00569498	-0.00275041	0.16218	0.00128192	-0.0726228	0.226274	0.010108	0.067122	1.52473e-32	0.0114289	0.938504	0.838201	0.0101557	-0.0162283	0.636396	0.00575275	-0.0860463	1.04001	0.0145587	0.0535896	3.92838e-16	6.16124e-06	0.648699
525.2_Atrophy_of_edentulous_alveolar_ridge	0.203101	0.0418023	-0.563482	-0.00298519	0.0109926	-1.04102	0.409188	0.0726121	-0.0859483	0.0534121	0.00783136	0.0207377	-12.7702	0.0442912	-0.582246	-740.305	0.0135995	-1.0595	714.764	0.0749829	-0.10499	0.972556	0.00467775	0.0167967
526.0_Diseases_of_the_jaws	-0.185011	-0.0828046	-1.89385	-0.802982	-0.167617	-3.97144	0.43296	0.00200813	0.183738	0.557349	0.0556767	0.0739975	-13.1129	-0.0874746	-1.89082	-1912.96	-0.171387	-3.96969	1886.73	-0.00356219	0.188056	0.989207	0.0410359	0.074641
526.1_Cysts_of_the_jaws	-0.00285706	0.00704734	0.387298	-0.101121	-0.00593066	0.180909	0.0954073	0.0200253	0.593686	0.954556	0.287191	0.000235106	-0.00786183	0.00699204	0.387478	-0.89295	-0.00591412	0.181189	0.877226	0.0198982	0.593766	0.98611	0.288313	0.000231902
526.3_Anomalies_of_jaw_size_symmetry	-0.0972142	-0.0604425	-0.158008	-0.329362	-0.0905988	-0.651454	0.134934	-0.0302863	0.335438	0.411787	8.55185e-05	0.530262	-13.0644	-0.0632602	-0.155485	-740.23	-0.0931501	-0.648877	714.101	-0.0333704	0.337906	0.97191	3.35168e-05	0.536803
526.41_Temporomandibular_joint_disorder__unspecified	0.189254	-0.022549	-1.49535	0.0848183	-0.0368625	-1.81363	0.293691	-0.00823548	-1.17707	0.000382669	0.00201741	3.31471e-20	0.417476	-0.0187157	-1.50834	-0.335692	-0.0329702	-1.82651	1.17064	-0.00446118	-1.19017	0.277304	0.0100715	1.52169e-20
526.5_Inflammatory_conditions_of_jaw	0.194566	0.0162335	0.368974	0.0392865	-0.00542696	0.0321002	0.349844	0.037894	0.705848	0.0140553	0.14186	0.0318151	1.06374	0.0211731	0.355695	0.164757	-0.000449255	0.0190784	1.96273	0.0427954	0.692311	0.020386	0.0549538	0.0383543
526.9_Jaw_disease_NOS	0.121728	0.0146157	-0.265958	0.0155377	-9.84398e-05	-0.499637	0.227919	0.0293299	-0.0322797	0.0246564	0.0515525	0.0257005	0.420302	0.0171806	-0.274596	-0.391265	0.00252645	-0.508123	1.23187	0.0318347	-0.0410702	0.310085	0.0215691	0.0211855
527.0_Diseases_of_the_salivary_glands	0.182894	0.0340519	0.153435	0.00992991	0.00904479	-0.219199	0.355858	0.059059	0.526069	0.0382201	0.00761088	0.419649	-0.335317	0.0367236	0.137712	-2.30734	0.0117999	-0.234611	1.6367	0.0616473	0.510035	0.738933	0.00387838	0.46849
527.1_Hypertrophy_of_salivary_gland	0.164125	0.0330593	-0.360292	-0.0379619	0.00382718	-0.811829	0.366211	0.0622915	0.0912448	0.111433	0.0266525	0.117841	0.668749	0.0366921	-0.372406	-0.740479	0.00754956	-0.82362	2.07798	0.0658347	0.0788067	0.352319	0.0135983	0.105739
527.2_Sialoadenitis	0.275098	0.016744	-0.274918	0.19052	0.00468487	-0.466069	0.359677	0.0288032	-0.0837673	1.83037e-10	0.00650079	0.00481929	0.279705	0.0214729	-0.297944	-0.422096	0.00944454	-0.488893	0.981506	0.0335013	-0.106996	0.434715	0.000467168	0.00222664
527.7_Disturbance_of_salivary_secretion	0.238444	0.0286984	-0.0444917	0.048626	0.00122745	-0.46087	0.428261	0.0561694	0.371886	0.0138145	0.0406052	0.834112	0.55749	0.0332501	-0.0637262	-0.849572	0.00584058	-0.479753	1.96455	0.0606595	0.3523	0.437422	0.0174255	0.764006
527.8_Other_specified_diseases_of_the_salivary_glands	0.117421	0.0231887	-0.136134	-0.0317648	0.00229996	-0.45933	0.266607	0.0440774	0.187062	0.122917	0.0295728	0.409054	0.406025	0.0256275	-0.14455	-0.74113	0.00481592	-0.467524	1.55318	0.0464391	0.178425	0.487864	0.0157997	0.380381
528.0_Diseases_of_the_oral_soft_tissues__excluding_lesions_specific_for_gingiva_and_tongue	0.104605	0.0218051	-0.0678603	0.0670591	0.0165813	-0.148605	0.142151	0.0270289	0.0128841	4.74686e-08	2.81005e-16	0.0995129	-0.302805	0.0232661	-0.0763632	-0.706376	0.0180658	-0.157049	0.100766	0.0284664	0.00432298	0.141403	1.80431e-18	0.0636028
528.11_Stomatitis_and_mucositis__ulcerative_	0.287049	0.0172881	-0.126902	0.208791	0.00611387	-0.301434	0.365307	0.0284624	0.0476286	6.52059e-13	0.00242669	0.154128	-0.00509421	0.0218465	-0.151543	-0.753046	0.0106994	-0.325919	0.742857	0.0329936	0.0228335	0.989349	0.000122431	0.0885086
528.12_Oral_aphthae	0.163889	0.000779648	-0.0676592	-0.0210565	-0.0243722	-0.471362	0.348835	0.0259315	0.336043	0.0824194	0.951555	0.742546	-13.1745	0.00236353	-0.0816701	-732.142	-0.0226592	-0.485086	705.793	0.0273862	0.321746	0.97135	0.853128	0.691524
528.3_Cellulitis_and_abscess_of_oral_soft_tissues	0.235323	-0.0113825	0.383148	0.111995	-0.0280072	0.112371	0.358652	0.00524227	0.653926	0.000184163	0.179619	0.00554851	0.634921	-0.00678337	0.366167	-0.181056	-0.0233825	0.0955962	1.4509	0.00981571	0.636738	0.127242	0.423156	0.00799112
528.4_Cysts_of_oral_soft_tissues	-0.0927663	-0.00365421	-0.0820001	-0.427099	-0.04684	-0.780889	0.241567	0.0395316	0.616889	0.586562	0.868279	0.818122	-13.1162	-0.0063291	-0.0781953	-1198.36	-0.0491584	-0.776849	1172.13	0.0365002	0.620458	0.982696	0.772096	0.826366
528.41_Cyst_of_the_salivary_gland	0.0526523	-0.00933388	-0.0829689	-0.119102	-0.0319971	-0.451989	0.224406	0.0133294	0.286051	0.547947	0.419544	0.659452	0.832057	-0.00709541	-0.0845257	-0.171335	-0.0296834	-0.453374	1.83545	0.0154926	0.284323	0.104101	0.538112	0.653325
528.5_Diseases_of_lips	0.0635342	0.0148428	-0.0444181	-0.000994314	0.00604808	-0.182206	0.128063	0.0236376	0.0933696	0.0536362	0.000940281	0.527501	-0.360287	0.015585	-0.0495301	-1.05825	0.00683483	-0.187234	0.337676	0.0243351	0.0881735	0.311667	0.000481374	0.480828
528.6_Leukoplakia_of_oral_mucosa	0.205102	0.0227172	0.146746	0.11213	0.00954692	-0.0547254	0.298074	0.0358875	0.348218	1.53352e-05	0.000722989	0.153412	-0.518726	0.0255927	0.129152	-1.65666	0.0124674	-0.0721474	0.619205	0.038718	0.330451	0.371616	0.000132536	0.208574
528.7_Sialolithiasis	0.0769261	-0.00436528	0.282585	-0.0248476	-0.0178174	0.0659104	0.1787	0.00908686	0.499259	0.138488	0.524765	0.0105832	0.200964	-0.00288657	0.277608	-0.609496	-0.0162818	0.0610537	1.01142	0.0105086	0.494163	0.626968	0.672763	0.0119865
529.0_Diseases_and_other_conditions_of_the_tongue	0.138953	0.0208456	-0.0840227	0.0853156	0.013345	-0.200223	0.192591	0.0283462	0.0321773	3.82479e-07	5.12024e-08	0.156417	-0.35767	0.022819	-0.0954516	-0.952949	0.0153498	-0.211564	0.23761	0.0302882	0.0206609	0.238943	2.12634e-09	0.107134
529.1_Glossitis	0.298835	0.025554	0.0882166	0.206031	0.0120856	-0.116207	0.39164	0.0390225	0.29264	2.76918e-10	0.000200263	0.397664	0.229132	0.0305161	0.0623904	-0.580262	0.017074	-0.141834	1.03853	0.0439582	0.266614	0.578999	8.60735e-06	0.549327
529.6_Glossodynia	0.259543	0.0456449	-0.807793	-0.0523909	-0.00185491	-1.57465	0.571476	0.0931448	-0.0409337	0.102937	0.0596427	0.0389624	-12.8896	0.0489657	-0.832425	-1176.81	0.00160787	-1.59888	1151.04	0.0963236	-0.0659681	0.982683	0.0427128	0.0332827
53.0_Herpes_zoster	0.341575	0.0553011	-0.00593528	0.257456	0.042014	-0.192137	0.425694	0.0685881	0.180267	1.73869e-15	3.42242e-16	0.950185	-0.0145359	0.06068	-0.0378019	-0.897984	0.0474174	-0.2238	0.868912	0.0739426	0.148197	0.974274	3.03695e-19	0.690381
53.1_Herpes_zoster_with_nervous_system_complications	0.154766	0.0818925	0.226677	-0.00904017	0.0549099	-0.122053	0.318571	0.108875	0.575407	0.064055	2.70599e-09	0.202667	1.14933	0.086108	0.216153	0.149034	0.0592397	-0.132279	2.14963	0.112976	0.564586	0.0243236	3.35682e-10	0.22403
530.0_Diseases_of_esophagus	0.190528	0.0429916	0.23024	0.12353	0.0331958	0.0861159	0.257525	0.0527874	0.374365	2.49306e-08	7.84315e-18	0.00174175	0.360932	0.0464514	0.215792	-0.189878	0.0366794	0.0717796	0.911741	0.0562233	0.359805	0.199032	1.19951e-20	0.00331553
530.1_Esophagitis__GERD_and_related_diseases	0.223612	0.0415889	0.26614	0.20613	0.0390422	0.22845	0.241093	0.0441355	0.303831	1.0516e-138	8.53529e-225	1.46935e-43	-0.320929	0.0447916	0.24771	-0.519069	0.0422527	0.210085	-0.12279	0.0473304	0.285335	0.00150055	5.24737e-262	4.29548e-38
530.11_GERD	0.226871	0.0386295	-0.169284	0.213708	0.0367226	-0.198107	0.240034	0.0405364	-0.140461	3.67123e-250	0	1.15587e-30	0.119132	0.042284	-0.188117	-0.000702671	0.0403838	-0.216874	0.238966	0.0441842	-0.15936	0.0513586	0	1.24542e-37
530.12_Ulcer_of_esophagus	0.258794	0.0595156	0.664218	0.234961	0.0558541	0.611291	0.282627	0.0631771	0.717145	1.65516e-100	1.00997e-222	1.35919e-133	-0.749433	0.063036	0.642069	-1.09827	0.0593827	0.589225	-0.400593	0.0666893	0.694913	2.54569e-05	1.07324e-250	2.3887e-125
530.14_Reflux_esophagitis	0.205065	0.0376796	0.185057	0.18864	0.0353159	0.149758	0.221489	0.0400432	0.220357	3.01844e-132	2.66674e-214	9.12947e-25	-0.276686	0.0406772	0.168133	-0.456663	0.0383216	0.132893	-0.0967087	0.0430327	0.203374	0.00258568	4.12408e-251	8.68172e-21
530.2_Esophageal_bleeding__varices_hemorrhage_	0.328669	0.0417314	0.315102	0.290402	0.036007	0.23073	0.366936	0.0474559	0.399475	1.37671e-63	2.59376e-46	2.48308e-13	0.151789	0.0469681	0.287872	-0.204764	0.041252	0.203609	0.508342	0.0526843	0.372134	0.404067	2.37488e-58	2.14246e-11
530.3_Stricture_and_stenosis_of_esophagus	0.20825	0.0592526	0.580299	0.171292	0.0536141	0.49936	0.245207	0.0648911	0.661239	2.34313e-28	2.96134e-94	7.47899e-45	-0.341872	0.0622689	0.563177	-0.783575	0.0566436	0.482317	0.0998304	0.0678942	0.644038	0.12927	2.25502e-104	1.99766e-42
530.5_Disorders_of_esophageal_motility	0.204261	0.0404835	-0.148585	0.140132	0.0310961	-0.289143	0.268391	0.049871	-0.00802665	4.30012e-10	2.85482e-17	0.0382758	-0.110081	0.0436785	-0.164556	-0.768973	0.0343178	-0.305006	0.548811	0.0530392	-0.0241066	0.743326	5.93573e-20	0.0216548
530.6_Diverticulum_of_esophagus__acquired	0.169979	0.101752	0.329359	0.0436706	0.0798175	0.0596796	0.296288	0.123687	0.599038	0.00834921	9.72383e-20	0.0166793	0.358057	0.104865	0.315426	-0.784009	0.0829907	0.045972	1.50012	0.12674	0.58488	0.538897	5.67164e-21	0.02177
530.7_Gastroesophageal_laceration_hemorrhage_syndrome	0.253803	0.00927141	0.563473	0.161369	-0.00344897	0.358552	0.346236	0.0219918	0.768394	7.38131e-08	0.153135	7.07214e-08	-0.30149	0.0128621	0.544341	-1.28895	0.000171823	0.339574	0.685969	0.0255524	0.749108	0.549564	0.0469777	1.88579e-07
530.9_Heartburn	0.126692	0.0281259	-0.508775	0.0902414	0.0229854	-0.59161	0.163142	0.0332663	-0.425941	9.60571e-12	7.86852e-27	2.236e-33	0.242068	0.0305035	-0.517675	-0.0615291	0.025382	-0.60046	0.545665	0.0356249	-0.43489	0.118113	1.74068e-31	1.55807e-34
531.0_Peptic_ulcer__excl__esophageal_	5.47822e-14	-7.67119e-15	1.78702e-13	-1020.17	-134.278	-2154.76	1020.17	134.278	2154.76	1	1	1	-9.77183e-13	8.95637e-14	-2.42036e-12	-8886.24	-133.547	-2153.73	8886.24	133.547	2153.73	1	1	1
531.1_Hemorrhage_from_gastrointestinal_ulcer	0.255813	0.0675844	1.08407	0.190175	0.0571102	0.927566	0.321451	0.0780585	1.24058	2.196e-14	1.16745e-36	5.54966e-42	0.49219	0.072103	1.0614	-0.0585718	0.0616475	0.905037	1.04295	0.0825584	1.21777	0.079855	1.25335e-41	2.19036e-40
531.2_Gastric_ulcer	0.225503	0.0524439	0.137631	0.200066	0.0485719	0.0826499	0.25094	0.0563159	0.192613	1.27093e-67	2.8101e-155	9.28371e-07	0.395064	0.0564631	0.11799	0.18192	0.0526012	0.0630832	0.608209	0.060325	0.172897	0.000280363	1.35497e-180	2.53356e-05
531.3_Duodenal_ulcer	0.238111	0.0440044	0.729347	0.206721	0.0393438	0.659082	0.269502	0.048665	0.799612	5.38399e-50	1.85892e-76	5.22535e-92	0.111395	0.0478075	0.708282	-0.188084	0.0431578	0.638102	0.410874	0.0524573	0.778463	0.465982	2.59967e-90	4.37846e-87
531.4_Peptic_ulcer__site_unspecified	0.38951	0.0464891	0.603234	0.308988	0.0340361	0.420745	0.470032	0.0589421	0.785723	2.51928e-21	2.53816e-13	9.243e-11	0.239104	0.0526824	0.566833	-0.509565	0.0402388	0.384551	0.987772	0.0651259	0.749115	0.531343	1.05979e-16	1.09584e-09
531.5_Gastrojejunal_ulcer	0.387274	0.030937	0.577207	0.147146	-0.0047421	0.0335429	0.627402	0.0666162	1.12087	0.0015723	0.0892314	0.037444	-12.4067	0.0358139	0.53943	-728.028	0.000191037	-0.00366037	703.215	0.0714368	1.08252	0.972893	0.048784	0.0515642
532.0_Dysphagia	0.166362	0.0412936	-0.10159	0.146351	0.0383892	-0.144956	0.186372	0.044198	-0.058224	1.08151e-59	6.89828e-171	4.40149e-06	0.199811	0.0441928	-0.113862	0.0239251	0.0412976	-0.157184	0.375697	0.047088	-0.0705402	0.025976	1.17364e-196	2.58658e-07
535.0_Gastritis_and_duodenitis	0.188514	0.0403662	-0.0544699	0.175721	0.0385139	-0.0820961	0.201307	0.0422186	-0.0268438	2.04961e-183	0	0.000111353	0.224245	0.0435999	-0.0696743	0.111962	0.041754	-0.0972495	0.336527	0.0454458	-0.0420991	9.06532e-05	0	7.33603e-07
535.1_Acute_gastritis	0.179303	0.0531951	0.0869687	0.131346	0.0459919	-0.0159018	0.22726	0.0603983	0.189839	2.33624e-13	1.76503e-47	0.0975213	0.179495	0.0562746	0.0721649	-0.263819	0.0490909	-0.0306121	0.622809	0.0634584	0.174942	0.427442	3.35026e-53	0.168763
535.2_Atrophic_gastritis	0.0689869	0.079543	0.082402	-0.0186215	0.0656525	-0.101264	0.156595	0.0934334	0.266068	0.122742	3.12275e-29	0.379216	1.10823	0.0823949	0.0790028	0.57275	0.06856	-0.104529	1.64371	0.0962299	0.262534	4.98488e-05	1.75803e-31	0.398846
535.6_Duodenitis	0.225889	0.0371788	0.510851	0.206654	0.0344039	0.468914	0.245125	0.0399537	0.552788	3.15388e-117	5.53903e-152	5.52734e-126	-0.14239	0.0405415	0.491284	-0.34482	0.0377744	0.449418	0.0600403	0.0433085	0.533151	0.168005	2.38876e-181	4.73742e-117
535.8_Other_specified_gastritis	0.183247	0.0470393	-0.092763	0.16541	0.0444067	-0.131375	0.201085	0.0496719	-0.0541513	3.65926e-90	1.08372e-268	2.49263e-06	0.378403	0.0504191	-0.10746	0.230288	0.0477939	-0.146022	0.526517	0.0530443	-0.0688988	5.51946e-07	0	4.71089e-08
536.0_Disorders_of_function_of_stomach	0.371175	0.0323527	0.59692	-0.0861039	-0.0351263	-0.43753	0.828455	0.0998317	1.63137	0.11163	0.347371	0.258064	-12.1889	0.0369557	0.562898	-1233.75	-0.0304176	-0.4706	1209.37	0.104329	1.5964	0.984397	0.282338	0.285746
537.0_Other_disorders_of_stomach_and_duodenum	0.242453	0.0466816	0.105205	0.214864	0.0425621	0.0453673	0.270041	0.0508012	0.165044	1.74348e-66	2.76036e-109	0.00056907	0.333581	0.0509032	0.0848622	0.0966774	0.0467927	0.0251015	0.570485	0.0550137	0.144623	0.00578369	3.91508e-130	0.00538232
539.0_Bariatric_surgery	0.288407	0.0241309	0.609117	0.0298123	-0.0130726	0.0298172	0.547002	0.0613343	1.18842	0.0288214	0.203633	0.0393178	0.501591	0.0292355	0.584937	-1.4867	-0.00791225	0.00614903	2.48988	0.0663832	1.16373	0.620992	0.122951	0.0476152
54.0_Herpes_simplex	0.211508	0.003387	0.0120935	0.105135	-0.011238	-0.220523	0.317882	0.018012	0.24471	9.73466e-05	0.649896	0.918839	-0.0231979	0.00675419	-0.00488658	-1.01279	-0.00782173	-0.237314	0.966395	0.0213301	0.227541	0.963354	0.363768	0.967131
540.0_Appendiceal_conditions	0.132153	-0.00695522	-0.217416	0.0294503	-0.0207886	-0.44414	0.234855	0.00687815	0.00930819	0.0116693	0.324407	0.0601766	-1.58245	-0.00564493	-0.22826	-3.5467	-0.0194024	-0.454843	0.381795	0.0081125	-0.00167799	0.114336	0.421276	0.0483273
540.1_Appendicitis	0.0737361	-0.0301663	0.0139559	0.000909871	-0.0397095	-0.14291	0.146562	-0.0206231	0.170822	0.0472056	5.80934e-10	0.861573	-0.180065	-0.0291443	0.00910403	-0.839999	-0.0386379	-0.14769	0.479869	-0.0196507	0.165898	0.5928	1.77821e-09	0.909394
540.11_Acute_appendicitis	0.0589265	-0.0217343	0.140369	0.0219736	-0.0265602	0.0615644	0.0958795	-0.0169085	0.219173	0.00177545	1.07358e-18	0.000480945	-0.496889	-0.0212085	0.135988	-0.892294	-0.0260072	0.0572212	-0.101485	-0.0164098	0.214754	0.0137776	4.62247e-18	0.000714862
550.0_Abdominal_hernia	0.329402	0.0353393	0.271715	0.30232	0.0313689	0.212173	0.356484	0.0393098	0.331258	1.31494e-125	3.7562e-68	3.74967e-19	0.312659	0.0407846	0.248499	0.0849641	0.0368215	0.18905	0.540354	0.0447477	0.307947	0.00711693	1.79485e-90	2.55193e-16
550.1_Inguinal_hernia	-0.0985201	0.0639468	2.82587	-0.113774	0.0618123	2.76884	-0.0832657	0.0660813	2.8829	1.00514e-36	0	0	-0.374032	0.0621218	2.83074	-0.542941	0.0599991	2.77371	-0.205123	0.0642446	2.88776	1.42389e-05	0	0
550.2_Diaphragmatic_hernia	0.218394	0.0544514	-0.0160632	0.207889	0.0528942	-0.0387258	0.228899	0.0560086	0.00659939	0	0	0.164766	-0.229469	0.0576457	-0.0334101	-0.342295	0.0560948	-0.0560041	-0.116643	0.0591966	-0.010816	6.71295e-05	0	0.00375287
550.3_Femoral_hernia	-0.140126	0.0548912	-0.792557	-0.208949	0.0450915	-0.952629	-0.0713037	0.0646909	-0.632485	6.59112e-05	4.8546e-28	2.89096e-22	-0.481498	0.0520266	-0.785997	-1.28617	0.0422945	-0.946036	0.323173	0.0617588	-0.625957	0.240876	1.094e-25	6.21732e-22
550.4_Umbilical_hernia	0.355498	0.0144239	1.25642	0.32891	0.0107202	1.19122	0.382086	0.0181277	1.32162	2.28276e-151	2.29544e-14	0	0.476642	0.0203129	1.23092	0.277281	0.0166147	1.16582	0.676003	0.024011	1.29602	2.78637e-06	5.00772e-27	1.23752e-300
550.5_Ventral_hernia	0.339528	0.034555	0.306809	0.311954	0.0305139	0.246088	0.367103	0.038596	0.367529	1.11782e-128	4.81799e-63	4.02506e-23	0.281635	0.0400965	0.282706	0.0463561	0.0360627	0.222084	0.516914	0.0441304	0.343328	0.0189696	1.56145e-84	6.23999e-20
555.1_Regional_enteritis	0.48498	0.00311639	-0.0313511	0.446176	-0.0023583	-0.119258	0.523783	0.00859107	0.0565558	1.62777e-132	0.264559	0.484552	-0.433537	0.00970225	-0.0719774	-0.875552	0.00423146	-0.159721	0.00847921	0.015173	0.0157661	0.0545597	0.000509088	0.107881
555.2_Ulcerative_colitis	0.325951	0.0207937	0.252316	0.295431	0.0165064	0.185584	0.356471	0.0250811	0.319049	2.72204e-97	1.98281e-21	1.25708e-13	-0.761035	0.0250995	0.225775	-1.17177	0.0208213	0.159141	-0.350302	0.0293776	0.292408	0.000281719	1.33592e-30	3.11656e-11
555.21_Ulcerative_colitis__chronic_	0.307401	0.00333683	0.274335	0.239326	-0.00596794	0.125222	0.375477	0.0126416	0.423447	8.71695e-19	0.482135	0.000311077	-0.569177	0.00742582	0.250554	-1.37446	-0.00186156	0.101573	0.236102	0.0167132	0.399534	0.165956	0.117089	0.000979881
556.0_Ulceration_of_the_lower_GI_tract	0.226971	0.0343325	0.050511	0.147522	0.0230384	-0.120496	0.30642	0.0456266	0.221518	2.15299e-08	2.55342e-09	0.562642	0.000132111	0.0378591	0.0327878	-0.747882	0.0265889	-0.138085	0.748146	0.0491293	0.203661	0.999724	4.58127e-11	0.706853
556.1_Ulceration_of_intestine	0.385124	0.0287296	0.0363528	0.326524	0.0202512	-0.0933483	0.443724	0.037208	0.166054	5.7528e-38	3.10571e-11	0.582771	0.193444	0.0347001	0.00427974	-0.319025	0.0262243	-0.125274	0.705913	0.0431758	0.133834	0.459399	1.02208e-15	0.948376
557.0_Intestinal_malabsorption__non_celiac_	0.087982	0.0127934	-0.478772	-0.00769824	-0.000100592	-0.691866	0.183662	0.0256874	-0.265678	0.0715031	0.0518143	1.06483e-05	0.367666	0.0147141	-0.484074	-0.335827	0.00187086	-0.697024	1.07116	0.0275573	-0.271125	0.305677	0.024738	8.37472e-06
557.1_Celiac_disease	-0.0910604	0.0349561	-0.507123	-0.132016	0.0294224	-0.595356	-0.0501053	0.0404898	-0.41889	1.31363e-05	3.31085e-35	1.95406e-29	-1.62956	0.0325372	-0.502553	-2.43167	0.0270441	-0.590752	-0.827463	0.0380302	-0.414354	6.83662e-05	3.6884e-31	5.86259e-29
558.0_Noninfectious_gastroenteritis	0.262826	0.0267571	-0.270297	0.248639	0.0247606	-0.301679	0.277013	0.0287537	-0.238915	1.09518e-288	4.61235e-152	6.1509e-64	-0.279585	0.0305601	-0.291441	-0.428977	0.0285713	-0.322743	-0.130194	0.032549	-0.260139	0.000244401	2.96729e-199	2.1267e-74
559.0_Ileostomy_status	0.348409	0.0514222	0.422044	0.308085	0.0453432	0.333317	0.388734	0.0575013	0.510771	2.5133e-64	9.86152e-62	1.13248e-20	-0.552726	0.0562398	0.391939	-1.07983	0.0501667	0.303334	-0.0256255	0.0623129	0.480544	0.0398549	1.28152e-73	4.32851e-18
560.1_Paralytic_ileus	0.254039	0.0645517	0.760137	0.186203	0.0541684	0.608081	0.321875	0.0749351	0.912193	2.13819e-13	3.74556e-34	1.14864e-22	0.533782	0.0690814	0.739862	0.00208805	0.0587099	0.587934	1.06548	0.0794529	0.891791	0.049107	5.9716e-39	1.36589e-21
560.2_Impaction_of_intestine	0.207026	0.0424082	-0.327821	0.11057	0.0284418	-0.54066	0.303481	0.0563747	-0.114983	2.59076e-05	2.66002e-09	0.00253775	-0.855425	0.0451393	-0.344883	-2.24668	0.0312146	-0.557566	0.535829	0.0590641	-0.1322	0.228164	2.10414e-10	0.00148171
560.3_Peritoneal_or_intestinal_adhesions	0.0981863	0.0585569	-0.206565	0.0419584	0.0502811	-0.326287	0.154414	0.0668327	-0.0868443	0.000620414	9.88671e-44	0.000720388	0.591089	0.0609318	-0.212967	0.184013	0.0526836	-0.332611	0.998165	0.0691799	-0.0933242	0.00442808	1.64764e-47	0.000485237
560.4_Other_intestinal_obstruction	0.188085	0.0580923	-0.150383	0.159556	0.0538308	-0.211789	0.216614	0.0623539	-0.0889769	3.40381e-38	2.93075e-157	1.58717e-06	0.147471	0.0612528	-0.164981	-0.111906	0.0570024	-0.226327	0.406848	0.0655032	-0.103635	0.265126	1.63548e-175	1.35653e-07
561.0_Symptoms_involving_digestive_system	0.094113	0.0373142	-0.491807	0.079943	0.0353278	-0.523156	0.108283	0.0393006	-0.460458	9.72458e-39	9.60361e-297	1.30157e-207	-0.103257	0.0387379	-0.499004	-0.239333	0.0367597	-0.530329	0.0328188	0.0407162	-0.467679	0.136946	0	5.34341e-214
561.1_Diarrhea	0.112432	0.0581665	-0.544585	0.0413414	0.0476432	-0.703278	0.183523	0.0686898	-0.385892	0.0019369	2.38901e-27	1.7441e-11	-1.44954	0.0592945	-0.554286	-2.83832	0.0488125	-0.712882	-0.0607606	0.0697766	-0.39569	0.0407845	1.44978e-28	7.38624e-12
561.2_Flatulence	0.135979	0.0235761	-0.393846	0.0967963	0.0181746	-0.480415	0.175162	0.0289777	-0.307277	1.03328e-11	1.18214e-17	4.79757e-19	0.164051	0.0259639	-0.403244	-0.163008	0.0205811	-0.48976	0.491111	0.0313466	-0.316728	0.325554	3.26347e-21	6.52906e-20
562.1_Diverticulosis	0.227504	0.0769557	0.0162585	0.217068	0.0753422	-0.00584065	0.23794	0.0785691	0.0383577	0	0	0.149314	-0.314903	0.080132	-0.0046808	-0.433867	0.0785244	-0.0266933	-0.19594	0.0817396	0.0173317	2.12403e-07	0	0.676845
563.0_Constipation	0.180294	0.0483186	-0.242517	0.164467	0.0460222	-0.276849	0.19612	0.050615	-0.208185	1.96212e-110	0	1.36631e-43	0.444899	0.0517378	-0.254989	0.32193	0.0494478	-0.289278	0.567869	0.0540278	-0.2207	1.33055e-12	0	4.04012e-48
564.0_Functional_digestive_disorders	0.228287	0.0415546	-0.396138	0.170977	0.0332364	-0.524209	0.285597	0.0498728	-0.268068	5.84344e-15	1.22753e-22	1.34074e-09	-0.280514	0.0449513	-0.414531	-0.90513	0.0366549	-0.5425	0.344102	0.0532478	-0.286561	0.378742	2.42183e-26	2.16866e-10
564.1_Irritable_Bowel_Syndrome	0.198697	0.0125866	-0.935966	0.176884	0.00957537	-0.990252	0.22051	0.0155978	-0.88168	2.71505e-71	2.55872e-16	2.52137e-250	-0.311072	0.0155173	-0.951017	-0.536571	0.0125183	-1.00526	-0.0855726	0.0185163	-0.896774	0.00685653	3.62871e-24	8.82937e-259
564.8_Abnormal_findings_on_exam_of_gastrointestinal_tract__abdominal_area	0.154676	0.0531526	-0.23219	0.115599	0.0474141	-0.316533	0.193753	0.0588911	-0.147847	8.63008e-15	1.19136e-73	6.82761e-08	0.287243	0.0559799	-0.243763	-0.0399447	0.0502583	-0.328041	0.61443	0.0617016	-0.159485	0.0853087	5.85968e-82	1.43696e-08
564.9_Personal_history_of_diseases_of_digestive_system	0.215751	0.0533472	0.216843	0.202318	0.0513816	0.188262	0.229184	0.0553128	0.245424	1.62955e-217	0	5.14695e-50	-0.0114124	0.0566028	0.198784	-0.1417	0.0546429	0.170274	0.118875	0.0585627	0.227294	0.863689	0	1.62361e-42
565.0_Anal_and_rectal_conditions	0.159558	0.00726954	0.280422	0.140759	0.0047185	0.240022	0.178357	0.00982058	0.320822	3.84107e-62	2.33452e-08	3.77296e-42	0.146319	0.00995789	0.268351	-0.0134318	0.00741608	0.227994	0.30607	0.0124997	0.308708	0.0726265	1.61041e-14	7.9762e-39
565.1_Anal_and_rectal_polyp	0.15369	0.0406251	0.486866	0.134633	0.0378757	0.445901	0.172747	0.0433745	0.527832	2.80284e-56	2.07886e-184	5.14278e-120	-0.142175	0.0429445	0.473566	-0.340556	0.0402047	0.432651	0.0562065	0.0456843	0.514482	0.160124	2.95731e-207	6.29167e-114
567.0_Peritonitis_and_retroperitoneal_infections	0.370592	0.0278302	0.416047	0.317527	0.02004	0.2977	0.423657	0.0356205	0.534395	1.1994e-42	2.52586e-12	5.57129e-12	-0.00549599	0.0335063	0.381982	-0.534517	0.0257266	0.263786	0.523525	0.041286	0.500177	0.983755	3.1365e-17	2.38628e-10
568.0_Other_disorders_of_peritoneum	0.298985	0.0208035	-0.145832	0.197258	0.00618893	-0.373348	0.400712	0.0354181	0.0816833	8.38587e-09	0.0052714	0.20901	0.687553	0.0265335	-0.17081	-0.0182503	0.0119387	-0.398112	1.39336	0.0411283	0.0564908	0.0562254	0.000366302	0.140789
568.1_Peritoneal_adhesions__postoperative___postinfection_	0.289816	0.0181881	-0.342207	0.26239	0.0142729	-0.4048	0.317242	0.0221033	-0.279613	2.7462e-95	8.62105e-20	8.61823e-27	0.048827	0.0228433	-0.367884	-0.205906	0.0189391	-0.430391	0.30356	0.0267475	-0.305376	0.707152	1.91528e-30	8.76627e-31
569.0_Other_disorders_of_intestine	0.206898	0.0446555	-0.000937335	0.180015	0.0406617	-0.0592103	0.23378	0.0486493	0.0573356	2.04168e-51	1.88844e-106	0.97485	0.40466	0.0484764	-0.0181715	0.185186	0.0444939	-0.076377	0.624133	0.052459	0.040034	0.000301816	8.53302e-126	0.540609
569.1_Toxic_gastroenteritis_and_colitis	0.272705	0.0649881	-0.134102	0.163526	0.0475604	-0.374801	0.381884	0.0824158	0.106597	9.80337e-07	2.69691e-13	0.274848	-0.0107025	0.0693889	-0.159534	-1.15075	0.0519995	-0.399992	1.12934	0.0867782	0.0809246	0.98532	5.2462e-15	0.193481
569.2_Gastrointestinal_complications	0.243991	0.0360521	0.361754	0.170251	0.0252789	0.201203	0.31773	0.0468254	0.522306	8.86345e-11	5.41984e-11	1.00456e-05	0.575727	0.0406513	0.341373	0.0234258	0.0298984	0.180974	1.12803	0.0514042	0.501772	0.041043	1.2662e-13	3.02797e-05
571.5_Other_chronic_nonalcoholic_liver_disease	0.554133	0.00730852	0.255384	0.518673	0.00216584	0.174558	0.589594	0.0124512	0.336211	5.17775e-206	0.00534618	5.9097e-10	-0.121752	0.0152049	0.201194	-0.489616	0.0100666	0.120572	0.246112	0.0203432	0.281816	0.516539	6.64022e-09	1.00265e-06
571.51_Cirrhosis_of_liver_without_mention_of_alcohol	0.537555	0.0317636	0.804698	0.479753	0.0229479	0.667547	0.595356	0.0405793	0.941849	3.10599e-74	1.64233e-12	1.32584e-30	0.402454	0.0401139	0.753633	-0.0943756	0.0312914	0.616675	0.899284	0.0489365	0.890591	0.112364	5.03549e-19	4.05081e-27
571.6_Primary_biliary_cirrhosis	0.795549	0.0384853	-1.13846	0.699922	0.0232071	-1.4132	0.891176	0.0537635	-0.863706	9.02264e-60	7.92976e-07	4.61088e-16	-1.37891	0.04874	-1.21614	-3.34309	0.0334616	-1.49066	0.585265	0.0640184	-0.941617	0.168836	4.03842e-10	3.86433e-18
571.8_Liver_abscess_and_sequelae_of_chronic_liver_disease	0.50245	0.0300759	0.870691	0.439298	0.0205474	0.720073	0.565602	0.0396044	1.02131	8.02177e-55	6.15303e-10	9.30529e-30	0.272378	0.0377645	0.82335	-0.300298	0.0282309	0.672915	0.845054	0.0472981	0.973785	0.35123	8.24177e-15	7.59079e-27
571.81_Portal_hypertension	0.559977	0.0167677	0.985257	0.497762	0.00757282	0.832681	0.622193	0.0259625	1.13783	1.19633e-69	0.000351327	1.03132e-36	-0.340214	0.0245455	0.931105	-1.08617	0.0153459	0.778722	0.40574	0.0337452	1.08349	0.371376	1.70082e-07	4.74819e-33
572.0_Ascites__non_malignant_	0.299928	0.0440987	0.0980862	0.26072	0.0381771	0.0122154	0.339136	0.0500203	0.183957	8.15411e-51	2.9765e-48	0.0251705	0.396922	0.0492533	0.072143	0.0697446	0.0433429	-0.0136225	0.724099	0.0551638	0.157908	0.0174176	5.75748e-60	0.0992184
573.0_Other_disorders_of_liver	0.281286	0.0467504	0.0221095	0.242526	0.0408753	-0.0626812	0.320045	0.0526254	0.1069	6.519e-46	7.71766e-55	0.609303	0.527924	0.051831	-0.00194792	0.22379	0.0459678	-0.0866382	0.832057	0.0576942	0.0827424	0.000668556	2.98563e-67	0.964043
573.1_Chronic_passive_congestion_of_liver	0.49591	0.011501	0.969618	0.149348	-0.0386524	0.128205	0.842472	0.0616543	1.81103	0.00503805	0.653106	0.0239082	1.14805	0.0208145	0.926591	-0.867117	-0.0294786	0.0859114	3.16321	0.0711075	1.76727	0.264166	0.417275	0.0307527
573.2_Liver_replaced_by_transplant	0.633972	-0.0027007	0.870161	0.483737	-0.0244332	0.504136	0.784206	0.0190318	1.23619	1.33056e-16	0.807568	3.17014e-06	0.832568	0.00756066	0.811439	-0.169261	-0.0142494	0.44577	1.8344	0.0293707	1.17711	0.10335	0.496859	1.36592e-05
573.3_Hepatomegaly	0.435423	0.0179957	0.748423	0.346203	0.00504734	0.541152	0.524642	0.030944	0.955694	1.11865e-21	0.00645022	1.47178e-12	0.9875	0.0260806	0.710982	0.430463	0.0131158	0.503923	1.54454	0.0390453	0.91804	0.000511677	8.05468e-05	1.697e-11
573.4_Acute_and_subacute_necrosis_of_liver	0.432412	0.644574	0.0615386	-0.828401	-0.167318	-2.71214	1.69322	1.45647	2.83522	0.50146	0.119697	0.965315	-11.9898	0.651393	0.0221661	-3676.36	-0.159821	-2.75014	3652.38	1.46261	2.79447	0.994883	0.115529	0.987497
573.5_Jaundice__not_of_newborn_	0.339213	0.0400716	0.584878	0.285717	0.0320449	0.465012	0.392709	0.0480983	0.704745	1.84539e-35	1.30955e-22	1.13874e-21	0.0562732	0.0453093	0.554181	-0.472764	0.0372931	0.434455	0.58531	0.0533254	0.673907	0.834855	1.60013e-28	1.16683e-19
573.7_Abnormal_results_of_function_study_of_liver	0.339348	0.0366839	0.145221	0.313207	0.0327911	0.0876962	0.365488	0.0405766	0.202745	8.36234e-143	3.59706e-76	7.50052e-07	0.165468	0.0420894	0.114549	-0.0760075	0.0382048	0.0571323	0.406944	0.045974	0.171966	0.179259	4.42749e-100	9.22165e-05
573.9_Abnormal_serum_enzyme_levels	0.188082	0.0464162	0.651697	0.0807567	0.0305485	0.41566	0.295407	0.0622839	0.887735	0.000593125	9.85077e-09	6.25196e-08	1.21099	0.0514824	0.639107	0.604127	0.0356438	0.403251	1.81785	0.067321	0.874964	9.18794e-05	1.88109e-10	1.0904e-07
574.1_Cholelithiasis	0.389051	0.0286167	-0.669233	0.371489	0.0260272	-0.71139	0.406614	0.0312062	-0.627077	0	4.91285e-104	1.53329e-212	-0.598952	0.0341929	-0.699725	-0.823636	0.0316147	-0.741771	-0.374267	0.0367712	-0.657679	1.74375e-07	5.87938e-149	2.30925e-233
574.11_Cholelithiasis_with_acute_cholecystitis	0.438715	0.0335828	-0.332352	0.39873	0.0275362	-0.424721	0.4787	0.0396293	-0.239982	1.40497e-102	1.34908e-27	1.7624e-12	-0.5134	0.0399792	-0.367214	-1.02266	0.0339436	-0.459468	-0.00413533	0.0460147	-0.274959	0.0481685	1.53326e-38	6.11687e-15
574.12_Cholelithiasis_with_other_cholecystitis	0.385515	0.0219417	-0.748502	0.363603	0.0187441	-0.802233	0.407427	0.0251392	-0.694771	1.422e-260	3.10303e-41	3.86991e-164	-0.836912	0.0273988	-0.778526	-1.14915	0.0242131	-0.832163	-0.524669	0.0305845	-0.724889	1.49368e-07	9.33682e-64	5.0979e-178
574.2_Calculus_of_bile_duct	0.403757	0.0349462	-0.443821	0.372443	0.0302262	-0.516754	0.435071	0.0396663	-0.370887	6.59365e-141	1.02855e-47	8.5644e-33	-1.33412	0.0405367	-0.475883	-1.92633	0.0358289	-0.548713	-0.741901	0.0452445	-0.403052	1.00863e-05	6.71248e-64	1.50495e-37
574.3_Cholecystitis_without_cholelithiasis	0.367391	0.0317235	-0.2854	0.335933	0.0270483	-0.356871	0.398848	0.0363987	-0.213929	5.83672e-116	2.33805e-40	5.01207e-15	-0.300462	0.0372418	-0.313329	-0.655764	0.0325779	-0.384708	0.0548402	0.0419056	-0.24195	0.0974291	3.28257e-55	7.72553e-18
575.0_Other_biliary_tract_disease	1.68921e-13	-2.45303e-14	5.9482e-13	-1037.77	-136.147	-2182.12	1037.77	136.147	2182.12	1	1	1	-2.25948e-13	2.12397e-14	-5.70906e-13	-8899.26	-135.386	-2181.61	8899.26	135.386	2181.61	1	1	1
575.1_Cholangitis	0.3942	0.0731281	0.51863	0.326942	0.0618602	0.366992	0.461459	0.084396	0.670269	1.52903e-30	4.57689e-37	2.03611e-11	-0.401349	0.0789601	0.486736	-1.28252	0.0677014	0.335231	0.479821	0.0902188	0.638241	0.372012	5.40332e-43	3.03983e-10
575.2_Obstruction_of_bile_duct	0.325841	0.0447001	0.240295	0.271308	0.0364119	0.120319	0.380375	0.0529883	0.36027	1.12051e-31	4.08106e-26	8.65333e-05	-0.00272037	0.0498032	0.21603	-0.551414	0.0415301	0.0961532	0.545973	0.0580762	0.335907	0.992247	3.95713e-32	0.000412349
575.6_Cholesterolosis_of_gallbladder	0.44285	-0.0144087	-0.966565	0.368715	-0.0248649	-1.16341	0.516985	-0.0039525	-0.76972	1.16012e-31	0.00691646	6.33317e-22	-1.50104	-0.00832902	-0.99899	-2.89018	-0.0187544	-1.19572	-0.111909	0.00209639	-0.802264	0.034187	0.117385	2.45058e-23
575.7_Other_disorders_of_gallbladder	0.321877	0.0246468	-0.601192	0.279254	0.0184311	-0.70225	0.3645	0.0308625	-0.500135	1.4395e-49	7.7413e-15	2.0451e-31	-0.690947	0.0293251	-0.625139	-1.2595	0.0231281	-0.726123	-0.122399	0.0355222	-0.524156	0.017223	1.77936e-20	7.04565e-34
575.8_Other_disorders_of_biliary_tract	0.324969	0.0580649	-0.537594	0.276906	0.0504567	-0.64941	0.373032	0.0656731	-0.425778	4.3936e-40	1.37689e-50	4.37571e-21	-0.407164	0.0630144	-0.562857	-1.00192	0.0554241	-0.674583	0.187587	0.0706046	-0.45113	0.179667	1.56857e-59	5.40244e-23
575.9_Nonspecific_abnormal_findings_on_radiological_and_other_examination_of_biliary_tract	0.288597	0.0494718	-0.00701731	0.205639	0.0367662	-0.188877	0.371555	0.0621773	0.174842	9.20761e-12	2.31933e-14	0.939715	-0.348108	0.0538097	-0.0288154	-1.33405	0.0411328	-0.21055	0.637837	0.0664865	0.15292	0.488934	8.83479e-17	0.755979
577.0_Diseases_of_pancreas	0.242038	0.0519518	0.317612	0.17646	0.0419146	0.17504	0.307616	0.0619889	0.460184	4.69158e-13	3.49979e-24	1.26387e-05	0.399871	0.0562413	0.296834	-0.150626	0.0462276	0.154401	0.950367	0.066255	0.439267	0.154539	3.49781e-28	4.41481e-05
577.1_Acute_pancreatitis	0.385341	0.0347216	0.171262	0.33989	0.0278843	0.0701213	0.430792	0.041559	0.272402	5.25278e-62	2.44271e-23	0.000903984	-0.0359449	0.0406187	0.135385	-0.502305	0.0337931	0.0343942	0.430415	0.0474443	0.236375	0.879925	1.95573e-31	0.00860235
577.2_Chronic_pancreatitis	0.405415	0.00853486	0.98018	0.334337	-0.00155459	0.80933	0.476493	0.0186243	1.15103	5.15361e-29	0.0973233	2.4656e-29	0.38544	0.0150411	0.944345	-0.188679	0.00495585	0.773707	0.959559	0.0251264	1.11498	0.188228	0.00346585	2.06461e-27
577.3_Cyst_and_pseudocyst_of_pancreas	0.246676	0.0391427	0.137046	0.166139	0.0271938	-0.0383223	0.327213	0.0510917	0.312414	1.93522e-09	1.35825e-10	0.125606	-0.722383	0.0425733	0.114613	-1.85882	0.030658	-0.060585	0.414055	0.0544886	0.289811	0.212815	2.50681e-12	0.199776
578.1_Hematemesis	0.354973	0.0257897	0.540135	0.317896	0.0204066	0.457095	0.39205	0.0311728	0.623174	1.47522e-78	6.0086e-21	3.17042e-37	0.107137	0.0313481	0.507711	-0.24376	0.0259731	0.424797	0.458034	0.0367231	0.590626	0.549558	2.92696e-30	3.48885e-33
578.2_Blood_in_stool	0.243144	0.0427564	0.491781	0.211087	0.0380109	0.421642	0.275202	0.0475019	0.56192	5.51629e-50	8.67527e-70	5.66e-43	0.246669	0.0468536	0.47068	-0.0405445	0.0421191	0.400628	0.533883	0.051588	0.540732	0.0923198	8.2708e-84	1.32309e-39
578.8_Hemorrhage_of_rectum_and_anus	0.104909	0.0172189	-0.0114784	0.0895407	0.0151118	-0.0443625	0.120277	0.019326	0.0214057	7.98743e-41	9.77679e-58	0.493887	0.218922	0.0191817	-0.0191974	0.0906239	0.0170833	-0.0520524	0.34722	0.0212802	0.0136576	0.000824634	8.90224e-72	0.252118
578.9_Hemorrhage_of_gastrointestinal_tract	0.126189	0.0182419	0.144514	0.10497	0.0153225	0.0992182	0.147408	0.0211612	0.18981	2.1378e-31	1.74143e-34	4.02279e-10	0.325153	0.0206803	0.135293	0.155385	0.0177715	0.0900364	0.494921	0.0235891	0.18055	0.000174117	3.91183e-44	4.65054e-09
579.0_Other_symptoms_involving_abdomen_and_pelvis	0.167863	0.0311485	-0.818174	0.118731	0.0240605	-0.93787	0.216995	0.0382364	-0.698478	2.13644e-11	7.1081e-18	6.27942e-41	0.26626	0.0342864	-0.831763	-0.148059	0.0272251	-0.951378	0.680578	0.0413477	-0.712147	0.207828	1.78859e-21	2.69622e-42
579.2_Splenomegaly	0.44751	0.0237533	0.890026	0.373675	0.0128981	0.714722	0.521345	0.0346085	1.06533	1.51776e-32	1.79651e-05	2.502e-23	0.14582	0.0305952	0.84809	-0.554591	0.0197424	0.673019	0.846231	0.0414479	1.02316	0.683237	3.28781e-08	2.21145e-21
579.8_Nonspecific_abnormal_findings_in_stool_contents	0.0998546	0.0424215	-0.134212	0.0623923	0.0369926	-0.214629	0.137317	0.0478503	-0.0537956	1.74885e-07	6.03843e-53	0.00107129	0.401657	0.0445551	-0.141538	0.1013	0.0391474	-0.221894	0.702015	0.0499628	-0.0611827	0.00876755	1.16244e-58	0.000555871
580.11_Proliferative_glomerulonephritis	0.369405	0.0352423	0.669028	0.176291	0.00658144	0.232186	0.562519	0.0639031	1.10587	0.000177413	0.015951	0.00268473	1.42884	0.0434422	0.637684	0.416071	0.0147484	0.20128	2.44161	0.072136	1.07409	0.0056894	0.00300356	0.00418398
580.12_Non_proliferative_glomerulonephritis	0.297105	0.0391596	0.420063	0.154194	0.0180055	0.10687	0.440016	0.0603137	0.733256	4.60809e-05	0.000285395	0.00856969	1.00735	0.0451423	0.394364	0.111221	0.0239989	0.0815098	1.90349	0.0662856	0.707218	0.0275793	2.85617e-05	0.0134884
580.14_Chronic_glomerulonephritis__NOS	0.525787	0.110145	0.345712	0.466311	0.098671	0.211937	0.585264	0.121618	0.479486	2.96556e-67	5.65149e-79	4.0818e-07	0.99538	0.118797	0.293497	0.559661	0.107351	0.159946	1.4311	0.130244	0.427048	7.55395e-06	5.57599e-92	1.65268e-05
580.2_Nephrotic_syndrome_without_mention_of_glomerulonephritis	0.438323	0.0362613	0.732359	0.367309	0.0255601	0.568841	0.509337	0.0469625	0.895877	1.08803e-33	3.10784e-11	1.66087e-18	1.43974	0.0453633	0.693121	1.06266	0.0346464	0.529817	1.81683	0.0560802	0.856425	7.24709e-14	1.07422e-16	8.88567e-17
580.31_Nephritis_and_nephropathy_in_diseases_classified_elsewhere	-3.91793e-14	5.61674e-15	-1.26696e-13	-1033.44	-135.514	-2174.86	1033.44	135.514	2174.86	1	1	1	-1.2042e-12	1.13842e-13	-2.99912e-12	-9022.86	-134.857	-2173.7	9022.86	134.857	2173.7	1	1	1
580.32_Nephritis_and_nephropathy_with_pathological_lesion	0.453328	0.0394075	0.652301	0.352233	0.023991	0.421038	0.554423	0.054824	0.883563	1.51097e-18	5.44157e-07	3.23377e-08	0.550443	0.046491	0.607623	-0.261251	0.0310699	0.376643	1.36214	0.0619121	0.838604	0.183805	3.44535e-09	2.52366e-07
585.1_Acute_renal_failure	0.453615	0.084694	0.763257	0.433212	0.0811875	0.7167	0.474017	0.0882006	0.809815	0	0	1.6133e-226	0.744617	0.0919091	0.716193	0.582832	0.0884119	0.669847	0.906403	0.0954063	0.762539	1.86847e-19	0	1.66524e-201
585.2_Renal_failure_NOS	0.465389	0.069386	0.813113	0.422725	0.0622939	0.713737	0.508054	0.076478	0.912489	2.07702e-101	5.92652e-82	7.06462e-58	0.84764	0.0771055	0.767248	0.531157	0.0700176	0.66805	1.16412	0.0841935	0.866445	1.52604e-07	7.19694e-101	6.55875e-52
585.3_Chronic_renal_failure__CKD_	0.48802	0.0996597	0.582059	0.459576	0.0944473	0.517808	0.516464	0.104872	0.646309	6.67895e-248	2.49602e-307	1.55577e-70	1.05822	0.107963	0.533145	0.858451	0.102764	0.469106	1.25799	0.113161	0.597184	2.98214e-25	0	7.43396e-60
585.31_Renal_dialysis	0.512185	0.0309447	0.780957	0.444662	0.0207611	0.622673	0.579708	0.0411283	0.93924	5.4061e-50	2.5897e-09	4.03156e-22	1.44611	0.041015	0.733608	1.08672	0.0308056	0.575516	1.8055	0.0512243	0.8917	3.10883e-15	3.4364e-15	9.4597e-20
586.0_Other_disorders_of_the_kidney_and_ureters	0.327352	0.0504985	0.506838	0.280411	0.0433101	0.403135	0.374293	0.057687	0.61054	1.57329e-42	3.93082e-43	9.78311e-22	0.247278	0.0555237	0.475155	-0.185577	0.0483441	0.3716	0.680132	0.0627033	0.578711	0.262854	6.76049e-52	2.40347e-19
586.11_Small_kidney	0.459045	0.0477666	0.477724	0.34949	0.0306518	0.230689	0.568599	0.0648813	0.724759	2.16702e-16	4.49586e-08	0.000150505	1.169	0.0562656	0.43448	0.499284	0.0391418	0.187728	1.83871	0.0733894	0.681231	0.000623565	1.19422e-10	0.000558301
586.12_Vesicoureteral_reflux	0.600531	0.0466867	0.406969	0.310338	0.000277262	-0.259023	0.890725	0.0930962	1.07296	4.99244e-05	0.0486469	0.231042	-12.907	0.0540061	0.342885	-1206.31	0.0075637	-0.322427	1180.49	0.100449	1.0082	0.983088	0.0226571	0.31244
586.2_Cyst_of_kidney__acquired	0.245459	0.078133	0.653092	0.202412	0.0711059	0.558312	0.288506	0.0851601	0.747871	5.34258e-29	2.73334e-105	1.45427e-41	0.85243	0.08288	0.631051	0.54357	0.0758677	0.536387	1.16129	0.0898922	0.725715	6.32571e-08	1.01562e-118	5.18125e-39
586.3_Vascular_disorders_of_kidney_hypertrophy	0.398651	0.0498419	0.837462	0.22858	0.0234832	0.442903	0.568722	0.0762006	1.23202	4.34378e-06	0.000210461	3.18138e-05	0.519847	0.0561413	0.798545	-0.883912	0.029785	0.404406	1.92361	0.0824976	1.19268	0.467947	2.98108e-05	7.15772e-05
586.4_Stricture_obstruction_of_ureter	0.237383	0.0382434	0.492736	0.184472	0.0305313	0.377482	0.290295	0.0459554	0.607989	1.45351e-18	2.49436e-22	5.32366e-17	0.128859	0.0418933	0.470898	-0.366485	0.0341961	0.355777	0.624203	0.0495906	0.586019	0.610146	1.44727e-26	1.08208e-15
587.0_Kidney_replaced_by_transpant	0.412158	-0.000432443	0.638337	0.329334	-0.0120035	0.449504	0.494983	0.0111386	0.827171	1.78534e-22	0.941608	3.46047e-11	0.890924	0.00682176	0.601523	0.372406	-0.00476442	0.412921	1.40944	0.0184079	0.790124	0.000758163	0.248502	4.07644e-10
588.0_Disorders_resulting_from_impaired_renal_function	0.407269	0.0463874	0.214533	0.238569	0.0203493	-0.159866	0.575969	0.0724255	0.588932	2.22683e-06	0.000479933	0.261406	0.470293	0.0528269	0.174637	-0.933145	0.0268022	-0.199318	1.87373	0.0788515	0.548592	0.511319	6.93552e-05	0.360031
588.1_Renal_osteodystrophy	0.468834	-0.0447089	-0.450618	-0.23176	-0.14259	-2.14993	1.16943	0.0531719	1.2487	0.189655	0.370654	0.603248	-12.6117	-0.0391559	-0.494423	-1989.89	-0.136781	-2.19188	1964.66	0.058469	1.20304	0.990026	0.431801	0.568079
589.0_Abnormal_results_of_function_study_of_kidney	0.368253	0.0590138	0.626246	0.230866	0.0372594	0.31747	0.505641	0.0807681	0.935023	1.49248e-07	1.05569e-07	7.0345e-05	1.23197	0.0664299	0.593013	0.411828	0.0446882	0.284575	2.05212	0.0881715	0.901452	0.0032385	2.11763e-09	0.000164372
590.0_Pyelonephritis	0.276537	0.0046958	-0.637953	0.233648	-0.00130043	-0.740973	0.319427	0.010692	-0.534932	1.31746e-36	0.124809	6.71943e-34	0.30834	0.00947523	-0.6595	-0.0333331	0.00349375	-0.762435	0.650013	0.0154567	-0.556565	0.0769351	0.00190427	3.61807e-36
591.0_Urinary_tract_infection	0.23936	0.0562774	-0.108004	0.224532	0.0540176	-0.140342	0.254188	0.0585373	-0.0756666	1.07448e-219	0	5.90817e-11	0.199381	0.0602509	-0.128944	0.0625707	0.0579981	-0.161208	0.33619	0.0625037	-0.0966798	0.00428524	0	4.76229e-15
592.1_Cystitis	0.188606	0.0583291	-0.219087	0.150921	0.0525606	-0.301542	0.226292	0.0640975	-0.136631	1.0286e-22	2.05636e-87	1.91215e-07	-0.00389235	0.0613771	-0.235012	-0.385085	0.055626	-0.31739	0.377301	0.0671283	-0.152634	0.984033	3.74162e-97	2.2515e-08
592.11_Acute_cystitis	0.181791	0.0609961	-0.0357868	0.041103	0.039345	-0.33859	0.322479	0.0826472	0.267016	0.0113226	3.35794e-08	0.816819	-0.65145	0.0634931	-0.0519764	-2.61927	0.0419047	-0.354521	1.31637	0.0850815	0.250568	0.516435	8.19509e-09	0.73633
592.12_Chronic_cystitis	0.132931	0.0601979	-0.389278	0.0757114	0.0514695	-0.515928	0.190151	0.0689263	-0.262627	5.28058e-06	1.23291e-41	1.69926e-09	0.475894	0.0629429	-0.399106	0.0197781	0.0542444	-0.525665	0.932009	0.0716413	-0.272547	0.0408596	1.17591e-45	6.37917e-10
592.13_Chronic_interstitial_cystitis	0.103479	0.0335097	-1.48487	-0.000622301	0.0185283	-1.79043	0.20758	0.0484911	-1.1793	0.0513853	1.16538e-05	1.66113e-21	0.208178	0.0355195	-1.4924	-0.678391	0.0206053	-1.79785	1.09475	0.0504337	-1.18694	0.645355	3.0441e-06	1.0087e-21
592.2_Urethritis_and_urethral_syndrome	0.218232	0.0326538	0.89483	0.0559463	0.0095131	0.524725	0.380518	0.0557945	1.26493	0.00839787	0.00568005	2.15044e-06	-13.2994	0.0349863	0.875198	-746.999	0.0119154	0.505377	720.4	0.0580573	1.24502	0.971659	0.00295651	3.5121e-06
592.21_Urethral_syndrome	0.0695562	-0.0351678	-17.0163	-0.202481	-0.0722838	-1007.23	0.341593	0.00194826	973.195	0.616275	0.0632993	0.973132	-16.4985	-0.0350529	-17.0179	-5101.37	-0.0718795	-1005.26	5068.37	0.00177369	971.222	0.994926	0.0621021	0.973075
592.3_Urethral_stricture_due_to_infecton	0.242958	0.000383574	1.81072	-0.502137	-0.0991253	-0.337528	0.988053	0.0998924	3.95896	0.52276	0.993972	0.0985309	-12.3341	0.0028114	1.79015	-1961.74	-0.0963825	-0.357081	1937.07	0.102005	3.93738	0.990106	0.9557	0.102254
593.0_Hematuria	0.120409	0.0475405	0.476801	0.106364	0.045507	0.44687	0.134455	0.049574	0.506732	2.34324e-63	0	5.32589e-214	0.307104	0.0497558	0.467843	0.187492	0.0477285	0.437946	0.426716	0.0517832	0.497741	4.84871e-07	0	1.43916e-206
594.0_Urinary_calculus	0.284781	-0.00339621	1.15558	0.209276	-0.0136422	0.971985	0.360286	0.00684978	1.33917	1.44196e-13	0.515909	5.75716e-35	-0.722375	0.000347885	1.13088	-1.70751	-0.00986991	0.947444	0.262765	0.0105657	1.31432	0.150665	0.946796	1.29854e-33
594.1_Calculus_of_kidney	0.196218	0.0187232	0.861333	0.166361	0.0145818	0.793742	0.226075	0.0228646	0.928925	5.79353e-38	7.93202e-19	1.10708e-137	-0.357387	0.021466	0.844292	-0.691912	0.0173384	0.776769	-0.0228615	0.0255936	0.911814	0.0362682	2.13195e-24	1.23713e-132
594.2_Calculus_of_lower_urinary_tract	0.164368	0.0699705	1.79239	0.104336	0.0605376	1.62194	0.224401	0.0794034	1.96284	8.03517e-08	6.91618e-48	2.22742e-94	0.108844	0.0726384	1.7779	-0.487822	0.0632285	1.60755	0.70551	0.0820482	1.94826	0.72069	1.03189e-51	5.42913e-93
594.3_Calculus_of_ureter	0.187077	0.00910122	1.30627	0.15186	0.0043374	1.21936	0.222294	0.013865	1.39317	2.1963e-25	0.000180762	9.29186e-191	-0.533879	0.0115153	1.29042	-0.955065	0.00676803	1.20358	-0.112694	0.0162626	1.37726	0.0129778	1.99227e-06	1.72776e-186
594.8_Renal_colic	0.193202	-0.00427408	1.01358	0.152798	-0.00966231	0.919595	0.233606	0.00111416	1.10757	7.11085e-21	0.12002	3.61808e-99	-0.0686521	-0.00139031	0.998251	-0.443531	-0.00676123	0.904341	0.306227	0.00398062	1.09216	0.719647	0.611907	2.12493e-96
595.0_Hydronephrosis	0.239738	0.0404689	0.619318	0.204277	0.0352334	0.540841	0.275199	0.0457044	0.697795	4.48691e-40	7.57906e-52	5.75248e-54	-0.122252	0.0441346	0.597877	-0.496361	0.0389127	0.519491	0.251857	0.0493565	0.676262	0.52186	1.24185e-61	1.57167e-50
596.0_Other_disorders_of_bladder	0.12138	0.0650336	0.681602	0.101528	0.0619963	0.638515	0.141233	0.0680708	0.724689	4.34186e-33	0	4.61927e-211	0.290869	0.0672649	0.671547	0.114597	0.064237	0.628506	0.46714	0.0702928	0.714588	0.00121997	0	2.2417e-205
596.1_Bladder_neck_obstruction	0.00620207	0.083108	3.32694	-0.0352245	0.0766564	3.11584	0.0476287	0.0895597	3.53804	0.769193	1.20377e-140	1.65224e-209	0.435871	0.0836464	3.32741	0.0829037	0.0772166	3.11634	0.788838	0.0900762	3.53848	0.0155071	2.09692e-143	1.28968e-209
596.5_Functional_disorders_of_bladder	0.212422	0.032713	-0.0687816	0.169346	0.0264706	-0.163059	0.255498	0.0389554	0.025496	4.2393e-22	9.51489e-25	0.15274	-0.285489	0.0358793	-0.0873818	-0.764607	0.0296571	-0.181566	0.19363	0.0421015	0.00680234	0.242859	1.28578e-29	0.0690018
597.0_Other_disorders_of_urethra_and_urinary_tract	0.0898368	0.0624622	-0.293757	0.0290407	0.0531584	-0.426253	0.150633	0.0717659	-0.161261	0.00377724	1.51983e-39	1.38999e-05	0.280737	0.0642634	-0.300624	-0.249109	0.0549959	-0.433022	0.810583	0.0735309	-0.168225	0.299047	4.52938e-42	8.5756e-06
597.1_Urethral_stricture__not_specified_as_infectious_	0.0960639	0.0421717	0.606465	0.0661823	0.0378894	0.542178	0.125946	0.046454	0.670752	2.95876e-10	5.21187e-83	2.50061e-76	0.105527	0.0438097	0.598969	-0.170172	0.0395426	0.534732	0.381226	0.0480767	0.663206	0.453135	4.66148e-90	1.29871e-74
597.2_Urinary_complications_NEC	0.378386	0.0406476	0.494981	0.196724	0.0131023	0.0884052	0.560047	0.0681929	0.901556	4.45637e-05	0.00382495	0.0170265	-12.9464	0.0454613	0.458077	-732.628	0.0179572	0.0519206	706.735	0.0729654	0.864234	0.971874	0.00119696	0.0270695
598.0_Abnormal_findings_on_examination_of_urine	0.0812674	0.0459832	0.817026	0.0512416	0.0416424	0.750727	0.111293	0.0503241	0.883326	1.1279e-07	9.52682e-96	6.93759e-129	0.616065	0.0480645	0.811781	0.395879	0.0437377	0.745526	0.836251	0.0523913	0.878036	4.16177e-08	4.23888e-105	1.96773e-127
598.9_Other_nonspecific_findings_on_examination_of_urine	0.364961	0.0516349	0.381859	0.274985	0.0375333	0.181779	0.454937	0.0657366	0.58194	1.86485e-15	7.14506e-13	0.000183549	0.1288	0.0574315	0.348255	-0.755742	0.0433487	0.148389	1.01334	0.0715142	0.548121	0.775342	1.31691e-15	0.00063754
599.0_Other_symptoms_disorders_or_the_urinary_system	0.159379	0.052643	0.757272	0.138278	0.0495196	0.710804	0.18048	0.0557664	0.80374	1.38012e-49	2.65115e-239	7.26563e-224	0.398384	0.0555797	0.745264	0.223229	0.0524645	0.698844	0.573539	0.0586948	0.791684	8.27744e-06	6.70423e-268	2.46742e-217
599.1_Urinary_obstruction	0.310467	0.0692812	1.15133	0.184362	0.0490001	0.845419	0.436571	0.0895623	1.45725	1.39719e-06	2.15169e-11	1.62506e-13	0.36226	0.0744107	1.12533	-0.78106	0.0541535	0.819636	1.50558	0.0946679	1.43102	0.534591	6.04182e-13	5.38827e-13
599.2_Retention_of_urine	0.128701	0.0879364	1.28834	0.10891	0.0847174	1.24072	0.148492	0.0911554	1.33596	3.29286e-37	0	0	0.0831087	0.0900058	1.27783	-0.119892	0.0867952	1.23025	0.286109	0.0932163	1.32541	0.422314	0	0
599.3_Dysuria	0.139971	0.027684	0.310092	0.0903401	0.0207331	0.204153	0.189601	0.0346349	0.416032	3.24642e-08	5.89733e-15	9.63891e-09	0.464218	0.0305022	0.300989	0.0876843	0.0235713	0.195119	0.840752	0.0374331	0.406858	0.0156755	6.37647e-18	2.51555e-08
599.4_Urinary_incontinence	0.239407	0.0261097	-1.49128	0.221427	0.0235083	-1.54498	0.257386	0.0287112	-1.43759	3.82464e-150	3.79484e-86	0	-0.190782	0.0298953	-1.51067	-0.375827	0.0273055	-1.56433	-0.00573691	0.0324851	-1.45701	0.0433079	2.47989e-113	0
599.5_Frequency_of_urination_and_polyuria	0.105632	0.0442064	0.473687	0.0775763	0.0401681	0.413938	0.133688	0.0482447	0.533435	1.59027e-13	4.07641e-102	1.90159e-54	0.52802	0.0465496	0.467081	0.315542	0.0425237	0.407373	0.740499	0.0505755	0.526789	1.11255e-06	1.05601e-113	4.64854e-53
599.6_Oliguria_and_anuria	0.529028	0.0816349	0.732394	0.387197	0.0567049	0.401063	0.670858	0.106565	1.06373	2.65817e-13	1.38052e-10	1.47479e-05	0.30197	0.0898852	0.684391	-1.09639	0.0649462	0.35335	1.70033	0.114824	1.01543	0.672116	1.61645e-12	5.07783e-05
599.7_Urethral_discharge	0.148336	0.0190607	1.50338	-0.122666	-0.0176721	0.804535	0.419339	0.0557935	2.20223	0.283357	0.30914	2.48308e-05	1.24384	0.0237228	1.4977	-0.184683	-0.0130029	0.799114	2.67236	0.0604486	2.19629	0.0879013	0.205503	2.64611e-05
599.8_Other_symptoms_involving_urinary_system	0.118101	0.028754	-0.0323792	-0.113848	-0.00385745	-0.529698	0.350049	0.0613655	0.464939	0.318303	0.083965	0.898459	0.916269	0.0321488	-0.0378359	-0.500179	-0.000376345	-0.534883	2.33272	0.0646739	0.459212	0.204849	0.0527105	0.8814
599.9_Other_abnormality_of_urination	0.10758	0.0547683	1.01205	0.0664141	0.0487117	0.918366	0.148746	0.0608248	1.10573	3.02248e-07	2.75631e-70	1.6599e-99	-0.0485874	0.0564063	1.00373	-0.470645	0.0503686	0.910105	0.37347	0.062444	1.09735	0.821488	6.79355e-75	4.99005e-98
600.0_Hyperplasia_of_prostate	0.0227212	0.123579	8.27006	0.00556043	0.120605	7.3934	0.039882	0.126554	9.14672	0.00945823	0	2.50854e-76	0.469962	0.124381	8.26964	0.308052	0.121414	7.39298	0.631872	0.127348	9.1463	1.27774e-08	0	2.55153e-76
601.1_Prostatitis	0.0382915	0.0627375	18.0714	-0.0330257	0.0524283	-299.211	0.109609	0.0730468	335.353	0.292644	8.50681e-33	0.911114	-0.00909157	0.0633081	18.0685	-0.756732	0.0530282	-299.258	0.738549	0.0735881	335.395	0.980985	1.51607e-33	0.911141
601.11_Acute_prostatitis	0.0291435	0.0830989	18.1424	-0.0835745	0.0657653	-500.936	0.141861	0.100432	537.221	0.612328	5.65358e-21	0.945385	0.449274	0.0840499	18.1412	-0.541942	0.0667631	-500.895	1.44049	0.101337	537.177	0.374345	1.58055e-21	0.945384
601.12_Chronic_prostatitis	-0.0324936	0.0960293	18.4605	-0.0913225	0.0867355	-294.713	0.0263353	0.105323	331.634	0.279	3.44204e-91	0.908023	0.554738	0.0961509	18.4646	0.0566252	0.0868875	-294.627	1.05285	0.105414	331.556	0.0290526	5.27397e-92	0.907978
601.3_Orchitis_and_epididymitis	-8.34318e-13	1.15286e-13	-2.58162e-12	-1034.58	-136.608	-2205.82	1034.58	136.608	2205.82	1	1	1	-1.72297e-13	1.60518e-14	-4.10697e-13	-9024.82	-135.852	-2204.87	9024.82	135.852	2204.87	1	1	1
601.4_Balanoposthitis	0.125879	0.0433562	17.3276	0.023775	0.0290622	-301.477	0.227983	0.0576502	336.132	0.0156773	2.7658e-09	0.915164	-0.604043	0.0447624	17.3178	-1.99684	0.0305071	-301.787	0.78875	0.0590176	336.423	0.395314	7.53595e-10	0.915291
601.8_Other_inflammatory_disorders_of_male_genital_organs	0.30542	0.0322904	17.3283	0.206808	0.0182526	-300.484	0.404031	0.0463283	335.14	1.27585e-09	6.53176e-06	0.914896	-0.231087	0.036559	17.3129	-1.37115	0.0225323	-302.532	0.908976	0.0505858	337.158	0.691163	3.24882e-07	0.91551
602.0_Other_disorders_of_prostate	-0.0228544	0.118965	17.8067	-0.0718701	0.110566	-170.076	0.0261613	0.127364	205.69	0.360787	1.26637e-169	0.852636	0.758696	0.119452	17.8106	0.36516	0.111084	-169.972	1.15223	0.12782	205.593	0.000157711	2.98675e-172	0.852525
603.0_Other_disorders_of_testis	0.22837	0.00105667	17.4995	0.172286	-0.0063487	-176.618	0.284453	0.00846204	211.617	1.45309e-15	0.779733	0.859752	0.316583	0.00474515	17.4875	-0.129374	-0.00265103	-177.299	0.762541	0.0121413	212.274	0.164113	0.208591	0.860325
603.1_Hydrocele	0.0276097	0.04262	17.8814	-0.020379	0.0360481	-175.736	0.0755983	0.0491918	211.499	0.259472	5.151e-37	0.856358	0.489647	0.0436545	17.8802	0.118383	0.0370999	-175.706	0.860911	0.050209	211.466	0.00974004	6.05543e-39	0.856346
603.2_Spermatocele	-0.000545343	0.0243757	17.0527	-0.327129	-0.0182405	-854.314	0.326038	0.0669918	888.419	0.997389	0.262261	0.969403	1.61101	0.0282819	17.0517	0.165601	-0.0143746	-850.436	3.05642	0.0709384	884.539	0.0289242	0.193778	0.969268
604.0_Disorders_of_penis	0.101739	0.0237964	6.02095	0.0388164	0.0154008	4.88831	0.164662	0.032192	7.15359	0.0015294	2.77166e-08	2.03392e-25	0.0852036	0.0253894	6.01268	-0.487534	0.0170165	4.88004	0.657942	0.0337622	7.14531	0.770612	2.79369e-09	2.36236e-25
604.1_Redundant_prepuce_and_phimosis_BXO	0.138322	0.0104006	8.37881	0.10472	0.00599862	6.42086	0.171924	0.0148027	10.3367	7.13306e-16	3.64267e-06	4.96768e-17	-0.293248	0.0121331	8.36684	-0.650054	0.00774465	6.40887	0.0635585	0.0165215	10.3248	0.107216	5.99713e-08	5.50506e-17
605.0_Erectile_dysfunction__ED_	0.24196	0.0566825	17.9354	0.168518	0.0456525	-298.363	0.315403	0.0677126	334.234	1.06667e-10	7.33946e-24	0.911507	1.35987	0.0628936	17.921	0.946109	0.0518624	-298.824	1.77364	0.0739249	334.666	1.18218e-10	5.43511e-29	0.911702
608.0_Other_disorders_of_male_genital_organs	0.0639851	0.0259874	7.26463	0.0297119	0.0214374	6.13333	0.0982584	0.0305374	8.39593	0.000253126	4.34323e-29	2.52445e-36	-0.0817612	0.0268462	7.25926	-0.418302	0.0223106	6.12796	0.254779	0.0313818	8.39056	0.633956	4.07356e-31	2.83938e-36
609.1_Infertility__male	0.06136	-0.121908	17.4723	-0.182241	-0.157401	-815.34	0.304961	-0.0864153	850.284	0.621525	1.67386e-11	0.9672	1.3536	-0.117648	17.4681	0.430848	-0.153205	-812.964	2.27636	-0.0820904	847.9	0.00403898	8.8791e-11	0.967114
609.2_Abnormal_spermatozoa	0.0209592	0.144214	17.5256	-0.127396	0.115744	-486.908	0.169314	0.172684	521.96	0.781858	3.14068e-23	0.94571	-0.249683	0.144415	17.5232	-2.21782	0.116013	-486.921	1.71846	0.172816	521.968	0.803635	2.14937e-23	0.945718
610.1_Cystic_mastopathy	-0.0229015	-0.00592909	-5.94056	-0.0843111	-0.0142578	-7.32513	0.0385082	0.00239958	-4.556	0.464823	0.162932	4.12285e-17	-0.712797	-0.00690584	-5.9399	-1.45815	-0.0151669	-7.32445	0.0325555	0.00135522	-4.55534	0.0608813	0.101331	4.15362e-17
610.2_Fibroadenosis_of_breast	-0.00210227	-0.0140333	-16.9559	-0.105075	-0.027974	-367.24	0.10087	-9.26445e-05	333.328	0.968082	0.0484968	0.924414	-0.0246326	-0.0140987	-16.9559	-0.910975	-0.0279383	-367.24	0.86171	-0.000259122	333.328	0.956561	0.045862	0.924415
610.3_Fibrosclerosis_of_breast	0.0425896	-0.00589093	-5.5845	-0.0597952	-0.0199159	-7.5467	0.144974	0.00813407	-3.62231	0.414902	0.410369	2.43088e-08	-0.215914	-0.00531599	-5.5876	-1.20469	-0.0192462	-7.54978	0.772858	0.00861419	-3.62541	0.668659	0.454487	2.38759e-08
610.4_Benign_neoplasm_of_breast	-0.0199173	-0.032411	-4.4363	-0.0653319	-0.0385209	-4.92806	0.0254974	-0.026301	-3.94454	0.390026	2.56236e-25	5.84699e-70	0.422751	-0.0322086	-4.43449	0.116821	-0.0382778	-4.92625	0.72868	-0.0261395	-3.94273	0.00676102	2.44135e-25	6.61667e-70
610.8_Other_specified_benign_mammary_dysplasias	0.0871676	0.00248362	-4.5079	0.0212423	-0.0066766	-5.25178	0.153093	0.0116438	-3.76403	0.0095559	0.595137	1.54977e-32	0.209898	0.00430199	-4.51376	-0.321415	-0.00480741	-5.25762	0.741211	0.0134114	-3.7699	0.438757	0.354649	1.28505e-32
611.1_Abnormal_mammogram	0.155019	0.0543182	-4.04189	-0.0673722	0.0199132	-6.01595	0.37741	0.0887232	-2.06782	0.171875	0.00197231	5.99467e-05	-12.4752	0.0561257	-4.05648	-680.701	0.021871	-6.03153	655.751	0.0903805	-2.08142	0.970811	0.00132107	5.68602e-05
611.3_Lump_or_mass_in_breast	0.0155621	0.00140271	-3.56667	-0.0283722	-0.00462191	-3.87657	0.0594964	0.00742734	-3.25678	0.487529	0.648147	1.12333e-112	0.470366	0.00231599	-3.56683	0.161348	-0.00367225	-3.87671	0.779384	0.00830424	-3.25695	0.00285139	0.448434	1.07585e-112
612.1_Galactorrhea	0.0456848	-0.046637	-16.5941	-0.490555	-0.119945	-1574.73	0.581925	0.0266713	1541.54	0.867387	0.212441	0.983347	1.66592	-0.04138	-16.5819	-0.411267	-0.114673	-1567.68	3.74311	0.0319125	1534.52	0.115972	0.268479	0.983283
612.2_Hypertrophy_of_breast__Gynecomastia_	0.211546	-0.0237939	-1.01318	0.152629	-0.0318306	-1.16695	0.270462	-0.0157573	-0.859416	1.95792e-12	6.51988e-09	3.74197e-38	0.481674	-0.019618	-1.0277	0.0736954	-0.0276297	-1.18139	0.889653	-0.0116063	-0.87401	0.0206676	1.59238e-06	3.0439e-39
612.3_Congenital_anomalies_of_breast	-0.0080418	-0.0533426	-3.19659	-0.198299	-0.0792152	-4.34744	0.182215	-0.0274701	-2.04574	0.933976	5.32362e-05	5.21016e-08	1.11051	-0.0512924	-3.19352	0.20201	-0.0770658	-4.34433	2.01901	-0.0255191	-2.0427	0.0165853	9.59582e-05	5.36048e-08
613.0_Other_nonmalignant_breast_conditions	-0.66968	-0.0624601	-16.2938	-1.35653	-0.146855	-1522.04	0.0171719	0.0219344	1489.45	0.0560093	0.146902	0.983079	-15.9899	-0.0776109	-16.3359	-7972.11	-0.160455	-1548.07	7940.13	0.00523349	1515.4	0.996857	0.0663358	0.983323
613.1_Inflammatory_disease_of_breast	0.281452	-0.0151048	-3.21762	0.217667	-0.0240539	-3.62428	0.345237	-0.00615572	-2.81096	5.22442e-18	0.000939157	3.06894e-54	-0.209675	-0.0105368	-3.24028	-0.835653	-0.0194483	-3.6469	0.416302	-0.00162517	-2.83366	0.5115	0.0204822	5.44311e-55
613.5_Mastodynia	0.36968	-0.0210136	-3.47439	0.178087	-0.0480848	-4.87789	0.561274	0.00605751	-2.07089	0.000155727	0.12816	1.2227e-06	-13.0054	-0.0160375	-3.5067	-686.858	-0.0429873	-4.91008	660.847	0.0109123	-2.10332	0.969825	0.243473	9.70815e-07
613.7_Other_signs_and_symptoms_in_breast	0.106846	-0.000590106	-4.29315	0.0289328	-0.0114168	-5.09684	0.18476	0.0102366	-3.48946	0.00719267	0.914926	1.18959e-25	0.614703	0.00222647	-4.29955	0.0981464	-0.00855014	-5.10322	1.13126	0.0130031	-3.49588	0.0196818	0.685527	1.00623e-25
613.8_Other_specified_disorders_of_breast	0.0579793	-0.0157387	-4.3999	-0.0326124	-0.0281033	-5.38492	0.148571	-0.00337411	-3.41488	0.2097	0.0126025	2.04469e-18	0.783377	-0.0134144	-4.40187	0.246325	-0.0257199	-5.38688	1.32043	-0.0011089	-3.41687	0.00425081	0.0326318	1.97205e-18
613.9_Breast_disorder_NOS	0.0240481	0.0155278	-5.10202	-0.106481	-0.00274885	-7.06612	0.154577	0.0338045	-3.13792	0.718029	0.0958765	3.55673e-07	-0.360144	0.0156611	-5.10419	-1.7558	-0.00249102	-7.06827	1.03551	0.0338133	-3.14011	0.613024	0.0908371	3.51524e-07
614.0_Inflammatory_diseases_of_female_pelvic_organs	0.241426	-0.0172413	-17.2081	-0.150091	-0.0720995	-1580.31	0.632943	0.0376169	1545.89	0.226818	0.537899	0.982785	1.1714	-0.0106876	-17.2257	-0.85331	-0.0654333	-1583.16	3.1961	0.0440582	1548.71	0.25682	0.701996	0.982799
614.1_Pelvic_peritoneal_adhesions__female__postoperative___postinfection_	0.244905	-0.062316	-6.7296	0.212708	-0.0668723	-7.86139	0.277102	-0.0577597	-5.59781	2.90428e-50	2.7282e-158	2.19222e-31	0.701583	-0.0568349	-6.74243	0.508532	-0.0613734	-7.87424	0.894635	-0.0522965	-5.61063	1.05714e-12	4.93439e-133	1.69088e-31
614.3_Pelvic_inflammatory_disease__PID_	0.11611	-0.0777215	-17.2513	-0.0224697	-0.0975125	-581.81	0.254689	-0.0579305	547.307	0.100555	1.39286e-14	0.952243	0.43346	-0.0749715	-17.2574	-0.460607	-0.0946645	-582.316	1.32753	-0.0552785	547.801	0.341997	8.54779e-14	0.952268
614.31_Acute_inflammatory_pelvic_disease	0.213484	-0.0954745	-17.1445	-0.0198015	-0.130285	-937.189	0.446769	-0.0606639	902.9	0.072877	7.63457e-08	0.970865	-0.165346	-0.0918206	-17.1609	-2.14709	-0.126478	-940.223	1.8164	-0.0571636	905.901	0.870102	2.07214e-07	0.970933
614.32_Chronic_inflammatory_pelvic_disease	0.235526	-0.0727096	-17.3097	0.155249	-0.0842237	-360.04	0.315803	-0.0611954	325.421	8.90482e-09	3.49217e-35	0.921148	0.794319	-0.0671699	-17.3271	0.342758	-0.0786533	-361.113	1.24588	-0.0556864	326.459	0.000565435	1.9914e-30	0.92131
614.33_Pelvic_inflammatory_disease__NOS	0.238283	-0.0816025	-16.948	0.142893	-0.0954859	-358.028	0.333672	-0.0677191	324.132	9.78195e-07	1.04526e-30	0.922418	0.832553	-0.0759441	-16.9651	0.31077	-0.0897964	-359.104	1.35434	-0.0620918	325.174	0.00176418	6.23404e-27	0.922579
614.4_Inflammatory_diseases_of_uterus__except_cervix	0.182875	-0.0506434	-16.9754	0.0855819	-0.0642066	-363.438	0.280168	-0.0370801	329.487	0.000229597	2.51196e-13	0.923496	0.95205	-0.0456269	-16.986	0.429802	-0.0591495	-363.84	1.4743	-0.0321042	329.868	0.000352941	3.76277e-11	0.923534
614.5_Inflammatory_disease_of_cervix__vagina__and_vulva	0.196133	0.0209187	-17.389	0.0613798	0.0012759	-592.399	0.330887	0.0405616	557.621	0.00433468	0.0368634	0.952736	-0.896916	0.0238796	-17.4083	-2.86445	0.00434227	-593.476	1.07061	0.0434168	558.659	0.371607	0.0165943	0.95277
614.51_Cervicitis_and_endocervicitis	0.12584	-0.0313686	-17.3353	0.0752838	-0.0383223	-228.864	0.176397	-0.0244149	194.194	1.06863e-06	9.44219e-19	0.87239	-0.769999	-0.0296241	-17.3447	-1.39394	-0.0365289	-229.032	-0.146055	-0.0227193	194.343	0.0155735	4.13625e-17	0.872416
614.52_Vaginitis_and_vulvovaginitis	0.076537	-0.000212009	-17.3688	-0.00732707	-0.0118588	-367.521	0.160401	0.0114348	332.783	0.0736591	0.97154	0.922551	-1.27233	0.000479023	-17.374	-2.66254	-0.0110808	-367.418	0.11787	0.0120389	332.67	0.0728474	0.935269	0.922504
614.53_Cyst_or_abscess_of_Bartholin_s_gland	0.0201204	-0.056889	-17.8712	-0.0437219	-0.0656548	-363.825	0.0839627	-0.0481232	328.083	0.536775	4.5846e-37	0.919354	0.336674	-0.0560652	-17.8715	-0.0996599	-0.0647712	-363.808	0.773007	-0.0473593	328.065	0.130457	1.59861e-36	0.919349
614.54_Abscess_or_ulceration_of_vulva	0.23461	-0.0375705	-16.8973	0.133536	-0.0516616	-364.416	0.335683	-0.0234794	330.621	5.37905e-06	1.73434e-07	0.924077	0.667182	-0.0323662	-16.9173	0.0330565	-0.046409	-365.517	1.30131	-0.0183235	331.683	0.0391948	6.26055e-06	0.924223
615.0_Endometriosis	0.17413	-0.0828512	-17.5363	0.14728	-0.086735	-142.948	0.20098	-0.0789674	107.875	5.15039e-37	0	0.784036	0.0891245	-0.0795592	-17.5487	-0.115208	-0.0834195	-143.25	0.293457	-0.0756988	108.152	0.392615	0	0.784374
617.0_Disorders_secondary_to_childbirth__surgery__trauma	0.256133	-0.0105409	-5.72357	0.162869	-0.0236487	-7.68535	0.349396	0.00256701	-3.76179	7.33721e-08	0.114996	1.07619e-08	0.975314	-0.00445546	-5.73896	0.454029	-0.0175424	-7.70076	1.4966	0.00863145	-3.77716	0.000245362	0.504598	9.8328e-09
618.0_Genital_prolapse	0.191473	0.0309669	-17.4893	0.112524	0.0193609	-365.606	0.270421	0.0425729	330.628	1.99948e-06	1.69941e-07	0.921561	-0.887475	0.0337073	-17.5083	-2.02388	0.0221543	-366.231	0.248929	0.0452603	331.215	0.12586	1.07512e-08	0.921612
618.1_Prolapse_of_vaginal_walls	0.166	0.0499707	-7.34846	0.146049	0.0469446	-8.22237	0.185951	0.0529969	-6.47455	8.72967e-60	8.6134e-230	5.04438e-61	-0.421343	0.0525235	-7.36177	-0.653279	0.0495115	-8.23571	-0.189407	0.0555356	-6.48782	0.000370091	5.24107e-256	3.10882e-61
618.2_Uterine_Uterovaginal_prolapse	0.0658205	0.0501499	-17.9997	0.0423011	0.0466308	-145.646	0.08934	0.0536691	109.646	4.13294e-08	1.13051e-171	0.782256	-0.859616	0.0507775	-18.0053	-1.19405	0.0472771	-145.634	-0.525184	0.0542779	109.623	4.70814e-07	8.18423e-178	0.782162
618.5_Prolapse_of_vaginal_vault_after_hysterectomy	0.185493	0.0740194	-17.609	0.110232	0.0617702	-360.909	0.260753	0.0862686	325.691	1.36089e-06	2.32012e-32	0.919921	-0.850061	0.0767453	-17.6281	-1.986	0.0645389	-361.455	0.285881	0.0889518	326.199	0.142457	6.82088e-35	0.919957
618.6_Vaginal_enterocele__congenital_or_acquired	0.245191	0.0623019	-17.9182	0.181483	0.0521687	-362.128	0.308898	0.0724351	326.292	4.58219e-14	1.92809e-33	0.918735	-2.30616	0.0656462	-17.9445	-4.26805	0.0555465	-362.967	-0.344267	0.075746	327.078	0.0212287	3.57415e-37	0.918806
619.0_Noninflammatory_female_genital_disorders	0.170975	-0.0501053	-17.4658	0.0455754	-0.0675748	-588.926	0.296375	-0.0326358	553.994	0.00753346	1.89329e-08	0.952233	1.03684	-0.0450572	-17.4748	0.395638	-0.0624879	-589.267	1.67805	-0.0276265	554.317	0.00152802	4.0547e-07	0.952236
619.1_Noninflammatory_disorders_of_ovary__fallopian_tube__and_broad_ligament	0.166745	-0.0384225	-16.9621	0.106767	-0.0467234	-227.987	0.226723	-0.0301216	194.063	5.06862e-08	1.16738e-19	0.874818	0.35332	-0.034968	-16.9757	-0.0727742	-0.0432301	-228.369	0.779413	-0.0267059	194.418	0.104117	1.08393e-16	0.874936
619.2_Disorders_of_uterus__NEC	0.071228	0.00606026	-17.4767	0.0416976	0.00193959	-146.27	0.100758	0.0101809	111.317	2.27331e-06	0.00394514	0.790272	0.231559	0.00764845	-17.4817	-0.00469569	0.00355232	-146.307	0.467813	0.0117446	111.344	0.0547306	0.000252489	0.790264
619.3_Noninflammatory_disorders_of_cervix	0.0570188	-0.0348953	-7.84713	0.0239846	-0.0394005	-9.80641	0.090053	-0.03039	-5.88785	0.000716968	4.728e-52	4.1652e-15	0.0321262	-0.0338031	-7.85032	-0.237485	-0.0382782	-9.8096	0.301737	-0.029328	-5.89103	0.815339	1.36291e-49	4.0609e-15
619.4_Noninflammatory_disorders_of_vagina	0.0354626	-0.0137293	-17.7178	-0.00737631	-0.0195688	-230.01	0.0783015	-0.00788988	194.575	0.1047	4.06304e-06	0.870064	-0.559404	-0.0135369	-17.7204	-1.03888	-0.0193327	-229.992	-0.0799286	-0.00774121	194.551	0.0222139	4.69816e-06	0.870032
619.5_Noninflammatory_disorders_of_vulva_and_perineum	0.080295	-0.0226224	-17.5517	0.0343853	-0.0289016	-229.542	0.126205	-0.0163432	194.438	0.000608195	1.65011e-12	0.871089	-0.0418802	-0.0211883	-17.5577	-0.439476	-0.027427	-229.642	0.355715	-0.0149497	194.526	0.836439	2.80211e-11	0.871102
620.0_Dysplasia_of_female_genital_organs	0.197487	-0.00747372	-4.40432	0.0153057	-0.0328261	-6.37389	0.379668	0.0178787	-2.43476	0.0336177	0.563409	1.17136e-05	0.712479	-0.00295338	-4.41672	-0.443339	-0.0282272	-6.38626	1.8683	0.0223205	-2.44719	0.226979	0.818844	1.10641e-05
621.0_Endometrial_hyperplasia	0.270682	0.00254761	-17.3682	0.220992	-0.00450649	-228.821	0.320372	0.0096017	194.084	1.30807e-26	0.47904	0.872104	0.0926031	0.00726044	-17.3978	-0.341082	0.000233487	-229.808	0.526288	0.0142874	195.012	0.675579	0.0428583	0.87246
622.0_Polyp_of_female_genital_organs	0.149697	0.0166603	-17.7684	0.0362456	0.000506808	-593.759	0.263148	0.0328138	558.222	0.00970586	0.0432325	0.951788	-0.18765	0.0191412	-17.7821	-1.32869	0.00306929	-594.497	0.953391	0.0352132	558.933	0.747206	0.019582	0.951811
622.1_Polyp_of_corpus_uteri	0.109354	0.00729479	-18.3596	0.0900667	0.00459741	-147.077	0.128641	0.00999218	110.358	1.09017e-28	1.15472e-07	0.779816	0.11802	0.00940565	-18.3684	-0.0456958	0.00672385	-147.181	0.281735	0.0120874	110.444	0.157684	6.24141e-12	0.779872
622.2_Mucous_polyp_of_cervix	-0.00596911	0.0067128	-17.4227	-0.0370221	0.00245173	-146.259	0.0250839	0.0109739	111.414	0.706359	0.00201721	0.790972	-0.223345	0.00639044	-17.4226	-0.526514	0.00216026	-146.255	0.0798241	0.0106206	111.41	0.148765	0.00306765	0.790967
623.0_Hypertrophy_of_female_genital_organs	0.160301	-0.0499507	-17.4571	0.113335	-0.0564567	-227.705	0.207267	-0.0434447	192.791	2.23844e-11	3.56184e-51	0.870725	0.304517	-0.0467286	-17.4692	-0.0292937	-0.0532049	-228.071	0.638328	-0.0402522	193.133	0.0737814	2.10243e-45	0.870852
624.0_Symptoms_involving_female_genital_tract	0.0012291	0.0428048	-2.88241	-0.400877	-0.0160436	-4.89013	0.403336	0.101653	-0.874692	0.99522	0.153976	0.00489519	-12.4364	0.0418283	-2.88432	-1130.41	-0.0166373	-4.89287	1105.53	0.100294	-0.875774	0.982605	0.160848	0.00488451
624.1_Dystrophy_of_female_genital_tract	0.177505	0.0385596	-17.0289	0.0787023	0.0237649	-364.804	0.276309	0.0533542	330.746	0.000429623	3.25086e-07	0.923544	-16.1548	0.0406863	-17.0444	-1814.91	0.0259628	-364.806	1782.6	0.0554097	330.717	0.985956	6.09184e-08	0.923472
624.2_Atrophy_of_female_genital_tract	0.113608	0.0702192	-17.5492	0.0361012	0.0577898	-362.138	0.191114	0.0826486	327.04	0.00406746	1.70188e-28	0.92049	0.301419	0.0725732	-17.5587	-0.359755	0.0601999	-362.334	0.962594	0.0849466	327.216	0.37158	1.38565e-30	0.92049
624.9_stress_incontinence__female	0.228474	0.0101572	-3.29054	0.206197	0.00697966	-3.43011	0.250752	0.0133347	-3.15097	7.19425e-90	3.72344e-10	0	-0.883759	0.0134759	-3.30866	-1.1928	0.0103159	-3.44821	-0.574714	0.0166359	-3.1691	2.08494e-08	6.3631e-17	0
625.0_Pain_and_other_symptoms_associated_with_female_genital_organs	0.0351449	-0.0659528	-17.8121	-0.00430327	-0.0714477	-226.846	0.0745932	-0.0604579	191.221	0.0807835	2.29265e-122	0.867361	0.0307497	-0.0652721	-17.8138	-0.270809	-0.0707323	-226.878	0.332309	-0.0598119	191.25	0.841593	2.12598e-121	0.867367
625.1_Dyspareunia	0.0623608	-0.0749545	-17.215	0.00994503	-0.0823739	-225.318	0.114777	-0.0675351	190.888	0.0197094	2.94614e-87	0.8712	-1.42536	-0.0747243	-17.2179	-2.22889	-0.0820904	-225.204	-0.621818	-0.0673583	190.769	0.000507656	5.74246e-88	0.871107
626.0_Disorders_of_menstruation_and_other_abnormal_bleeding_from_female_genital_tract	0.135486	-0.0499844	-17.7762	0.092916	-0.0558274	-228.083	0.178056	-0.0441414	192.531	4.43402e-10	4.27373e-63	0.86842	0.274769	-0.0471015	-17.7839	-0.0418539	-0.0529058	-228.358	0.591392	-0.0412972	192.791	0.0889657	5.84886e-57	0.868529
626.1_Irregular_menstrual_cycle_bleeding	0.117547	-0.0529761	-17.8399	0.0762349	-0.0586499	-227.939	0.158859	-0.0473024	192.26	2.45023e-08	8.22583e-75	0.867823	-0.736745	-0.0512549	-17.8459	-1.23084	-0.0568838	-228.106	-0.242651	-0.0456259	192.414	0.00347226	3.07348e-71	0.86788
626.11_Absent_or_infrequent_menstruation	0.0867575	-0.109892	-17.0384	-0.0741527	-0.13409	-570.432	0.247668	-0.0856941	536.355	0.290627	5.5404e-19	0.951881	1.33363	-0.10564	-17.0364	0.649295	-0.129791	-569.189	2.01797	-0.081488	535.116	0.000133689	1.00917e-17	0.951778
626.12_Excessive_or_frequent_menstruation	0.149986	-0.106232	-8.45119	0.131402	-0.109013	-9.83302	0.168571	-0.103451	-7.06935	2.33926e-56	0	4.15754e-33	0.66161	-0.102481	-8.45467	0.55021	-0.105245	-9.83654	0.773009	-0.0997171	-7.07279	2.56818e-31	0	3.93535e-33
626.13_Irregular_menstrual_cycle	0.0818546	-0.0559034	-17.8115	0.0397593	-0.0616709	-227.708	0.12395	-0.0501358	192.085	0.000138311	1.79112e-80	0.867906	-0.230035	-0.0545356	-17.8153	-0.619764	-0.060258	-227.826	0.159694	-0.0488132	192.196	0.247331	7.35446e-78	0.867949
626.14_Irregular_menstrual_bleeding	0.108034	-0.0855198	-8.23476	0.0793983	-0.0896146	-10.1937	0.13667	-0.081425	-6.27582	1.42095e-13	0	1.73525e-16	-0.241977	-0.0836842	-8.23739	-0.498729	-0.0877495	-10.1963	0.0147754	-0.0796189	-6.27844	0.0647221	0	1.69827e-16
626.15_Infertility__female__associated_with_anovulation	0.231401	-0.259255	-16.4901	-0.271394	-0.391027	-1370.35	0.734197	-0.127484	1337.37	0.367039	0.000115187	0.980954	-16.3514	-0.25639	-16.4906	-7749.93	-0.388133	-1371.61	7717.22	-0.124648	1338.63	0.996694	0.00013653	0.980972
626.2_Dysmenorrhea	0.249679	-0.129707	-17.6296	0.207066	-0.136561	-217.863	0.292291	-0.122852	182.603	1.58723e-30	4.5328e-301	0.862992	0.331653	-0.124817	-17.6445	0.0457917	-0.131646	-218.762	0.617515	-0.117988	183.473	0.0229703	4.95829e-281	0.863475
626.21_Mittelschmerz	-0.018078	-0.112412	-17.6329	-0.348538	-0.16182	-1518.51	0.312382	-0.0630038	1483.25	0.914614	8.22488e-06	0.981629	0.477596	-0.112163	-17.6324	-1.5216	-0.161255	-1517.95	2.47679	-0.0630708	1482.68	0.639625	7.53429e-06	0.981623
626.4_Premenstrual_tension_syndromes	0.25128	-0.134087	-17.2411	0.112809	-0.156744	-560.22	0.38975	-0.111431	525.738	0.000375523	4.1428e-31	0.950376	-0.537117	-0.130034	-17.2555	-1.93408	-0.152616	-562.645	0.859845	-0.107452	528.134	0.451098	1.53897e-29	0.950554
626.8_Infertility__female	-0.0355616	-0.238742	-18.082	-0.0902496	-0.251512	-323.886	0.0191263	-0.225972	287.722	0.202488	5.97349e-294	0.907739	0.484922	-0.238875	-18.0832	0.176777	-0.25162	-323.755	0.793066	-0.22613	287.589	0.00203988	2.08243e-295	0.907693
627.0_Menopausal_and_postmenopausal_disorders	0.118723	0.025752	-17.7581	0.0458256	0.0151541	-366.806	0.19162	0.0363499	331.29	0.0014126	1.91162e-06	0.920571	-0.308721	0.0277971	-17.7672	-1.11463	0.01727	-367.05	0.497188	0.0383242	331.516	0.452769	2.27476e-07	0.920584
627.1_Postmenopausal_bleeding	0.123974	0.0501246	-18.5398	0.105332	0.0472607	-146.023	0.142615	0.0529884	108.943	7.77682e-39	6.69756e-258	0.775616	0.174745	0.0526173	-18.5496	0.00527521	0.0497703	-146.134	0.344214	0.0554644	109.035	0.0432825	2.67041e-287	0.775674
627.2_Symptomatic_menopause	0.207418	0.00853806	-17.5786	0.0786624	-0.00986063	-593.303	0.336173	0.0269368	558.145	0.00159187	0.363067	0.95228	0.117779	0.0125268	-17.5965	-1.02566	-0.00576794	-594.774	1.26121	0.0308215	559.581	0.840007	0.179587	0.952352
627.3_Postmenopausal_atrophic_vaginitis	0.101878	0.0776992	-17.522	0.0517822	0.0694107	-225.818	0.151975	0.0859876	190.774	6.7228e-05	2.1436e-75	0.869044	-0.229601	0.0795065	-17.5304	-0.800083	0.0712626	-225.904	0.340882	0.0877504	190.843	0.430216	1.08955e-79	0.869029
627.4_Premenopausal_menorrhagia	0.115098	-0.0432517	-17.0926	0.0159655	-0.0567852	-364.763	0.214231	-0.0297181	330.578	0.0228688	3.7567e-10	0.923236	0.611564	-0.0402417	-17.0979	-0.0214011	-0.0536935	-364.951	1.24453	-0.02679	330.755	0.0582654	4.53601e-09	0.923253
627.5_Premature_menopause_and_other_ovarian_failure	0.499996	-0.0625335	-17.1716	0.261436	-0.0966656	-943.282	0.738555	-0.0284015	908.938	3.99304e-05	0.000329582	0.97101	0.101428	-0.0540419	-17.2343	-1.88278	-0.0881208	-958.73	2.08564	-0.0199629	924.261	0.920195	0.00188306	0.97138
628.0_Ovarian_cyst	0.15692	-0.0522206	-17.8703	0.132133	-0.0556345	-145.237	0.181708	-0.0488066	109.496	2.36744e-35	1.77627e-197	0.78332	0.195046	-0.0490522	-17.8801	0.00348335	-0.0524424	-145.475	0.386609	-0.045662	109.715	0.0459771	6.60589e-177	0.783583
634.0_Miscarriage__stillbirth	-0.0554296	-0.279885	-7.08965	-0.0825862	-0.286945	-8.06981	-0.0282731	-0.272826	-6.10948	6.32061e-05	0	1.27776e-45	0.363556	-0.28042	-7.08926	0.203692	-0.28747	-8.06943	0.523419	-0.27337	-6.1091	8.3007e-06	0	1.29177e-45
634.1_Missed_abortion_Hydatidiform_mole	-0.110471	-0.258385	-18.2207	-0.160965	-0.270714	-319.093	-0.0599781	-0.246055	282.651	1.80215e-05	0	0.905517	0.0141664	-0.260208	-18.2203	-0.322969	-0.272501	-319.173	0.351301	-0.247916	282.732	0.934362	0	0.905544
634.3_Ectopic_pregnancy	-0.067248	-0.309789	-17.7962	-0.166467	-0.338976	-500.378	0.031971	-0.280602	464.786	0.184042	4.06826e-96	0.942381	0.101837	-0.310777	-17.7957	-0.531958	-0.339912	-500.398	0.735632	-0.281641	464.807	0.75282	4.72936e-97	0.942385
635.0_Hemorrhage_during_pregnancy__childbirth_and_postpartum	0.205179	-0.612136	-15.5267	-0.527405	-1.07444	-1187.9	0.937763	-0.149831	1156.85	0.583047	0.00945418	0.979291	-15.4619	-0.611013	-15.5323	-6769.84	-1.07405	-1187	6738.92	-0.147972	1155.94	0.99642	0.00970124	0.979268
635.2_Antepartum_hemorrhage__abruptio_placentae__and_placenta_previa	-0.0468922	-0.317914	-17.9313	-0.103384	-0.334938	-309.251	0.00959938	-0.30089	273.389	0.103755	2.7438e-293	0.903977	0.222549	-0.318441	-17.9307	-0.121788	-0.335443	-309.233	0.566886	-0.301439	273.372	0.205246	5.04359e-295	0.903974
635.3_Placenta_previa_and_abruptio_placenta	-0.0649813	-0.333196	-18.2926	-0.112484	-0.348121	-307.194	-0.0174782	-0.318271	270.609	0.00733787	0	0.901236	0.125521	-0.334094	-18.2921	-0.176579	-0.348997	-307.205	0.427622	-0.319191	270.621	0.41544	0	0.901242
636.0_Early_or_threatened_labor__hemorrhage_in_early_pregnancy	-0.0385046	-0.33644	-18.0677	-0.0910921	-0.353244	-306.685	0.0140829	-0.319636	270.55	0.151262	0	0.902348	0.19865	-0.336835	-18.0672	-0.124771	-0.35362	-306.672	0.522072	-0.32005	270.537	0.228651	0	0.902347
636.2_Early_onset_of_delivery	0.0410238	-0.319408	-17.5765	-0.0248851	-0.339656	-308.914	0.106933	-0.299159	273.76	0.222486	7.02253e-210	0.905873	0.461547	-0.318263	-17.5775	0.0946939	-0.338508	-308.894	0.8284	-0.298018	273.739	0.0136677	1.84541e-208	0.905861
636.3_Hemorrhage_in_early_pregnancy	-0.0907365	-0.303196	-6.92312	-0.147646	-0.319451	-8.87904	-0.0338266	-0.286941	-4.9672	0.00177839	1.35564e-292	3.99269e-12	-0.0842742	-0.304714	-6.92234	-0.479627	-0.320932	-8.87827	0.311079	-0.288496	-4.96642	0.676101	7.38835e-297	4.01539e-12
636.8_Cervical_incompetence	-0.0139797	-0.266358	-16.9736	-0.260775	-0.329558	-832.991	0.232815	-0.203157	799.044	0.911598	1.45371e-16	0.967481	2.04867	-0.260953	-16.958	1.32156	-0.324495	-826.326	2.77578	-0.19741	792.41	3.34612e-08	8.34484e-16	0.967244
637.0_Short_gestation__low_birth_weight__and_fetal_growth_retardation	-0.961109	-0.291638	-15.0259	-2.25373	-0.588551	-1287.74	0.331514	0.00527548	1257.69	0.145034	0.0542119	0.981539	-15.0547	-0.310611	-15.1501	-7378.71	-0.604887	-1325.31	7348.6	-0.0163349	1295.01	0.996803	0.0385687	0.981918
638.0_Other_high_risk_pregnancy	0.0130744	-0.433133	-17.3287	-0.182543	-0.516152	-771.236	0.208691	-0.350115	736.578	0.895778	1.52062e-24	0.964067	-0.144741	-0.433066	-17.3289	-1.55182	-0.516053	-771.264	1.26234	-0.350079	736.606	0.840218	1.48526e-24	0.964068
639.0_Complications_following_abortion_or_ectopic_and_molar_pregnancies	-0.402212	-0.297221	-17.6492	-0.713644	-0.380082	-1327.34	-0.0907801	-0.214361	1292.04	0.0113647	2.05913e-12	0.978929	-0.0738887	-0.304358	-17.6714	-2.06246	-0.386796	-1335.1	1.91468	-0.22192	1299.76	0.941945	4.61621e-13	0.979026
642.0_Hypertension_complicating_pregnancy__childbirth__and_the_puerperium	0.14546	-0.294783	-17.8859	0.0936302	-0.310149	-313.498	0.197289	-0.279416	277.727	3.78401e-08	0	0.905603	0.36743	-0.292029	-17.8912	0.0629257	-0.307396	-313.9	0.671934	-0.276662	278.117	0.0180306	1.22012e-303	0.905701
642.1_Preeclampsia_and_eclampsia	0.0882553	-0.279195	-17.7963	-0.00173413	-0.30445	-509.991	0.178245	-0.25394	474.398	0.0545813	4.1727e-104	0.943504	0.87048	-0.276553	-17.7967	0.452021	-0.301835	-509.818	1.28894	-0.251272	474.225	4.55956e-05	5.69781e-102	0.943483
643.0_Excessive_vomiting_in_pregnancy	0.1957	-0.317338	-17.5092	0.0336083	-0.370249	-812.284	0.357792	-0.264428	777.266	0.0179646	6.64339e-32	0.965559	0.83779	-0.313347	-17.5174	0.0685082	-0.366381	-813.453	1.60707	-0.260313	778.419	0.0328012	5.18158e-31	0.965593
643.1_Hyperemesis_gravidarum	0.0269151	-0.283063	-16.9012	-0.113262	-0.322946	-508.279	0.167092	-0.243179	474.476	0.706673	5.48283e-44	0.946252	0.856938	-0.28154	-16.8997	0.212586	-0.321451	-507.825	1.50129	-0.24163	474.026	0.00914462	1.77476e-43	0.946208
644.0_Anemia_during_pregnancy	-0.00659117	-0.27726	-17.7567	-0.0635227	-0.292929	-316.404	0.0503404	-0.261591	280.89	0.820492	1.55211e-263	0.90723	0.517184	-0.276833	-17.756	0.212071	-0.292492	-316.291	0.822298	-0.261173	280.779	0.000892956	4.63046e-263	0.907199
645.0_Late_pregnancy_and_failed_induction	-0.0750051	-0.302163	-7.10174	-0.123044	-0.316356	-9.05746	-0.0269665	-0.287969	-5.14603	0.00221196	0	1.10168e-12	-0.482213	-0.303699	-7.10174	-0.8751	-0.317857	-9.05745	-0.0893261	-0.289541	-5.14602	0.0161469	0	1.1017e-12
646.0_Other_complications_of_pregnancy_NEC	-0.0266734	-0.301217	-17.7839	-0.0619554	-0.311533	-196.109	0.00860852	-0.2909	160.541	0.138407	0	0.845031	0.25052	-0.301439	-17.7836	0.0375911	-0.311743	-196.086	0.463449	-0.291135	160.519	0.0211116	0	0.845014
647.0_Infectious_and_parasitic_complications_affecting_pregnancy	-0.0870955	-0.275846	-17.509	-0.262609	-0.323692	-830.104	0.0884179	-0.228001	795.086	0.330753	1.31386e-29	0.966314	0.546894	-0.276706	-17.5084	-0.354383	-0.324477	-829.863	1.44817	-0.228934	794.847	0.23432	7.19453e-30	0.966306
647.1_Infections_of_genitourinary_tract_during_pregnancy	0.0583484	-0.309795	-5.56498	-0.0396479	-0.340424	-7.52302	0.156345	-0.279166	-3.60694	0.243214	1.85689e-87	2.54082e-08	0.593219	-0.308263	-5.56584	0.0860386	-0.338907	-7.52387	1.1004	-0.277619	-3.60781	0.0218794	1.56143e-86	2.52804e-08
647.3_Major_puerperal_infection	0.124841	-0.263518	-16.7964	-0.11677	-0.32824	-836.118	0.366452	-0.198795	802.525	0.311194	1.46355e-15	0.96795	-0.36239	-0.261753	-16.8015	-2.34386	-0.326418	-837.056	1.61908	-0.197089	803.453	0.720002	2.1275e-15	0.967976
649.0_Other_conditions_or_status_of_the_mother_complicating_pregnancy__childbirth__or_the_puerperium	0.0322624	-0.315943	-17.7091	-0.11971	-0.364322	-813.827	0.184235	-0.267565	778.409	0.677349	1.64045e-37	0.965225	0.282382	-0.315174	-17.7094	-0.614111	-0.363529	-813.858	1.17887	-0.266818	778.439	0.536998	2.26894e-37	0.965225
649.1_Diabetes_or_abnormal_glucose_tolerance_complicating_pregnancy	0.325861	-0.281643	-17.2735	0.215529	-0.313687	-507.122	0.436193	-0.249598	472.575	7.0945e-09	1.68327e-66	0.944899	0.636709	-0.275876	-17.2984	0.0519265	-0.308	-510.077	1.22149	-0.243751	475.48	0.0328427	1.43607e-63	0.945147
650.0_Normal_delivery	-0.154498	-0.286806	-17.6134	-0.193701	-0.297574	-197.113	-0.115295	-0.276039	161.886	1.12556e-14	0	0.84749	0.510177	-0.28877	-17.6143	0.302517	-0.299513	-197.179	0.717836	-0.278027	161.95	1.47028e-06	0	0.847537
651.0_Multiple_gestation	-0.0570728	-0.283287	-17.8499	-0.146184	-0.308318	-508.692	0.0320387	-0.258256	472.992	0.209374	5.19542e-109	0.943178	0.0475948	-0.284194	-17.8497	-0.530274	-0.309175	-508.69	0.625463	-0.259214	472.99	0.871756	3.88098e-110	0.943179
652.0_Malposition_and_malpresentation_of_fetus_or_obstruction	-0.0498253	-0.315387	-7.51854	-0.0906152	-0.327744	-9.47372	-0.00903532	-0.303029	-5.56336	0.0166606	0	4.81128e-14	-0.0828807	-0.31623	-7.51825	-0.360951	-0.328567	-9.47343	0.195189	-0.303893	-5.56307	0.559099	0	4.8221e-14
653.0_Problems_associated_with_amniotic_cavity_and_membranes	-0.0286669	-0.320437	-18.3757	-0.0721819	-0.333903	-309.515	0.0148482	-0.306972	272.764	0.196639	0	0.901548	-0.0240265	-0.320916	-18.3755	-0.31555	-0.334363	-309.511	0.267497	-0.30747	272.76	0.871673	0	0.901548
654.0_Other_and_unspecified_complications_of_birth__puerperium_affecting_management_of_mother	0.0487152	-0.336048	-17.2227	-0.152275	-0.402901	-804.28	0.249706	-0.269194	769.835	0.634753	6.71813e-23	0.96579	1.05741	-0.333659	-17.2197	0.218663	-0.4006	-803.289	1.89616	-0.266719	768.85	0.0134763	1.52589e-22	0.965753
654.1_Abnormality_of_organs_and_soft_tissues_of_pelvis_complicating_pregnancy__childbirth__or_the_puerperium	-0.00861426	-0.300235	-18.1564	-0.0569871	-0.314341	-312.539	0.0397586	-0.286129	276.226	0.727066	0	0.903784	0.183488	-0.300196	-18.1561	-0.114291	-0.314287	-312.525	0.481267	-0.286105	276.212	0.22716	0	0.903781
654.2_Rhesus_isoimmunization_in_pregnancy	-0.0764565	-0.292439	-17.7059	-0.176705	-0.320794	-505.336	0.0237916	-0.264083	469.924	0.134964	7.40653e-91	0.943265	-0.450198	-0.294071	-17.7059	-1.26079	-0.322354	-505.307	0.360398	-0.265788	469.895	0.276354	2.59693e-92	0.943262
655.0_Known_or_suspected_fetal_abnormality_affecting_management_of_mother	-0.053617	-0.31349	-7.76697	-0.0803297	-0.321376	-9.15315	-0.0269044	-0.305604	-6.38078	8.35445e-05	0	4.66866e-28	0.14726	-0.314201	-7.76656	-0.0212243	-0.322075	-9.15275	0.315744	-0.306327	-6.38038	0.0867009	0	4.69858e-28
656.0_Other_perinatal_conditions_of_fetus_or_newborn	0.0945631	-0.286138	-6.21809	0.024015	-0.306498	-8.17516	0.165111	-0.265777	-4.26102	0.00861044	5.08196e-167	4.7458e-10	0.469608	-0.284111	-6.21967	0.0788593	-0.304475	-8.17676	0.860357	-0.263746	-4.26259	0.018497	1.27197e-164	4.69959e-10
656.1_Isoimmunization_of_fetus_or_newborn	-2.67104e-13	3.67396e-14	-8.8896e-13	-1009.17	-133.232	-2132.72	1009.17	133.232	2132.72	1	1	1	-8.31953e-14	7.74979e-15	-2.08767e-13	-8806.22	-132.485	-2131.73	8806.22	132.485	2131.73	1	1	1
656.2_Respiratory_conditions_of_fetus_and_newborn	-2.67104e-13	3.67396e-14	-8.8896e-13	-1009.17	-133.232	-2132.72	1009.17	133.232	2132.72	1	1	1	-8.31953e-14	7.74979e-15	-2.08767e-13	-8806.22	-132.485	-2131.73	8806.22	132.485	2131.73	1	1	1
656.22_Interstitial_emphysema_and_related_conditions_of_newborn	-2.67104e-13	3.67396e-14	-8.8896e-13	-1009.17	-133.232	-2132.72	1009.17	133.232	2132.72	1	1	1	-8.31953e-14	7.74979e-15	-2.08767e-13	-8806.22	-132.485	-2131.73	8806.22	132.485	2131.73	1	1	1
656.26_Transitory_tachypnea_or_apnea_of_newborn	0.331819	-0.011108	15.0795	-0.935623	-0.180515	-1415.3	1.59926	0.158299	1445.46	0.607865	0.897742	0.983515	-14.0428	-0.00750477	15.0604	-7824.59	-0.1765	-1422.6	7796.51	0.161491	1452.72	0.997188	0.930641	0.983619
656.3_Endocrine_and_metabolic_disturbances_of_fetus_and_newborn	-2.67104e-13	3.67396e-14	-8.8896e-13	-1009.17	-133.232	-2132.72	1009.17	133.232	2132.72	1	1	1	-8.31953e-14	7.74979e-15	-2.08767e-13	-8806.22	-132.485	-2131.73	8806.22	132.485	2131.73	1	1	1
656.4_Hemorrhage_of_fetus_or_newborn	-2.67104e-13	3.67396e-14	-8.8896e-13	-1009.17	-133.232	-2132.72	1009.17	133.232	2132.72	1	1	1	-8.31953e-14	7.74979e-15	-2.08767e-13	-8806.22	-132.485	-2131.73	8806.22	132.485	2131.73	1	1	1
656.5_Hematological_disorders_of_newborn	-71.6109	-0.0325902	-11.6185	-587.744	-0.329468	-579.501	444.522	0.264287	556.264	0.785672	0.829644	0.968014	-13.8841	-0.123336	-14.0773	-7819.62	-0.398314	-1500.66	7791.86	0.151641	1472.51	0.997218	0.379343	0.985192
656.6_Perinatal_disorders_of_digestive_system	-2.67104e-13	3.67396e-14	-8.8896e-13	-1009.17	-133.232	-2132.72	1009.17	133.232	2132.72	1	1	1	-8.31953e-14	7.74979e-15	-2.08767e-13	-8806.22	-132.485	-2131.73	8806.22	132.485	2131.73	1	1	1
656.7_Conditions_involving_the_integument_and_temperature_regulation_of_fetus_and_newborn	0.598317	-0.0841373	15.4495	-0.375435	-0.223157	-1362.91	1.57207	0.0548827	1393.81	0.228477	0.235542	0.982473	-14.7467	-0.077535	15.4387	-7694.71	-0.216624	-1392.43	7665.22	0.0615539	1423.31	0.996997	0.274578	0.982852
656.8_Perinatal_jaundice	-2.67104e-13	3.67396e-14	-8.8896e-13	-1009.17	-133.232	-2132.72	1009.17	133.232	2132.72	1	1	1	-8.31953e-14	7.74979e-15	-2.08767e-13	-8806.22	-132.485	-2131.73	8806.22	132.485	2131.73	1	1	1
656.9_Neonatal_bradycardia_or_tachycardia	-2.67104e-13	3.67396e-14	-8.8896e-13	-1009.17	-133.232	-2132.72	1009.17	133.232	2132.72	1	1	1	-8.31953e-14	7.74979e-15	-2.08767e-13	-8806.22	-132.485	-2131.73	8806.22	132.485	2131.73	1	1	1
657.0_Infections_specific_to_the_perinatal_period	-0.00704782	-0.120224	15.3967	-1.11049	-0.274888	-1357.91	1.09639	0.0344391	1388.7	0.990012	0.127624	0.982469	-14.8618	-0.121587	15.3894	-7545.08	-0.275557	-1353.62	7515.35	0.032384	1384.4	0.996914	0.121687	0.982422
658.0_Maternal_complication_of_pregnancy_affecting_fetus_or_newborn	0.266312	-0.208242	-15.3306	-0.565217	-0.391075	-1412.9	1.09784	-0.02541	1382.24	0.530192	0.0255913	0.982847	-15.3442	-0.204923	-15.3464	-7553.86	-0.387415	-1415.55	7523.17	-0.0224309	1384.85	0.996817	0.0277451	0.982862
661.0_Fetal_distress_and_abnormal_forces_of_labor	-0.120626	-0.352487	-17.8491	-0.158021	-0.364672	-191.043	-0.0832306	-0.340301	155.345	2.57771e-10	0	0.839924	-0.581881	-0.35445	-17.8479	-0.891779	-0.366604	-191.102	-0.271983	-0.342295	155.407	0.000233115	0	0.83999
663.0_Umbilical_cord_complications_during_labor_and_delivery	-0.0697896	-0.287732	-17.6001	-0.13781	-0.306218	-313.523	-0.0017696	-0.269245	278.323	0.0443303	2.18351e-204	0.907201	0.202889	-0.288445	-17.5981	-0.201867	-0.3069	-313.56	0.607645	-0.26999	278.364	0.325875	4.39601e-206	0.907224
665.0_Obstetrical_birth_trauma	-0.132054	-0.332477	-7.16445	-0.157242	-0.340042	-8.0414	-0.106867	-0.324912	-6.2875	9.06591e-25	0	1.04795e-57	-0.359439	-0.334485	-7.16213	-0.546545	-0.342028	-8.03908	-0.172333	-0.326942	-6.28518	0.000166435	0	1.13854e-57
668.0_Complications_of_the_administration_of_anesthetic_or_other_sedation_in_labor_and_delivery	-0.329835	-0.376926	-17.9382	-0.592608	-0.466954	-1280.82	-0.0670625	-0.286899	1244.94	0.0138872	2.28767e-16	0.97779	-0.47786	-0.38183	-17.9491	-2.45985	-0.471465	-1286.25	1.50413	-0.292196	1250.35	0.636535	6.87427e-17	0.977871
669.0_Complications_of_labor_and_delivery_NEC	-0.0713495	-0.321515	-7.36835	-0.105136	-0.33159	-8.75474	-0.0375635	-0.31144	-5.98196	3.48731e-05	0	2.07907e-25	0.0986337	-0.322375	-7.36638	-0.112536	-0.332434	-8.75277	0.309803	-0.312315	-5.97999	0.359947	0	2.14067e-25
671.0_Venous_cerebrovascular_complications_embolism_in_pregnancy_and_the_puerperium	-0.110371	-0.279574	-17.2719	-0.230882	-0.312706	-508.816	0.0101414	-0.246441	474.272	0.0726493	1.95124e-61	0.945094	-0.0623169	-0.281508	-17.2728	-0.876058	-0.314546	-508.94	0.751424	-0.248469	474.394	0.880689	1.30645e-62	0.945104
674.0_Other_complications_of_the_puerperium_NEC	0.173152	-0.310504	-17.5477	0.0753059	-0.341532	-501.242	0.270998	-0.279477	466.146	0.000523519	1.1744e-85	0.943314	0.324338	-0.307488	-17.5556	-0.256721	-0.33854	-502.137	0.905397	-0.276436	467.026	0.273946	6.57957e-84	0.943393
676.0_Other_disorders_of_the_breast_associated_with_childbirth_and_disorders_of_lactation	-0.208766	-0.290103	-17.0655	-0.4321	-0.352781	-821.29	0.0145684	-0.227425	787.159	0.0669346	1.17253e-19	0.966826	0.02538	-0.293672	-17.0713	-1.38356	-0.356124	-822.406	1.43432	-0.231221	788.264	0.971836	3.06764e-20	0.96686
679.0_Complications_of_in_utero_procedures	-0.123478	-0.290286	-16.8953	-0.360887	-0.358171	-822.675	0.11393	-0.222401	788.885	0.308015	5.24444e-17	0.96722	-0.517715	-0.29269	-16.8964	-2.49654	-0.36035	-822.876	1.46111	-0.225029	789.084	0.608104	2.28037e-17	0.967225
681.0_Superficial_cellulitis_and_abscess	0.454743	0.0191866	0.314627	0.384537	0.00890522	0.156757	0.52495	0.0294679	0.472496	6.29307e-37	0.000254596	9.3791e-05	-1.0077	0.0253686	0.269556	-2.14328	0.0151018	0.111893	0.127884	0.0356353	0.427219	0.0819921	1.2791e-06	0.000805389
681.1_Cellulitis_and_abscess_of_fingers_toes	0.158856	0.0169042	0.46647	0.0889627	0.0072815	0.315749	0.228749	0.026527	0.617191	8.40156e-06	0.000575162	1.31194e-09	0.421279	0.0199339	0.453957	-0.110456	0.0103397	0.303364	0.953013	0.0295282	0.604551	0.120465	4.65666e-05	3.45816e-09
681.2_Cellulitis_and_abscess_of_face_neck	0.265458	0.00908457	-0.0421478	0.192219	-0.00114211	-0.203745	0.338696	0.0193113	0.119449	1.21186e-12	0.0816701	0.609213	0.176639	0.0134787	-0.0651496	-0.450675	0.00327874	-0.226586	0.803953	0.0236787	0.0962866	0.581026	0.00959801	0.428963
681.3_Cellulitis_and_abscess_of_arm_hand	0.388771	0.0253983	0.670916	0.367219	0.0222645	0.622132	0.410322	0.0285321	0.7197	8.10142e-274	8.07827e-57	4.96336e-160	-0.335855	0.0309473	0.632664	-0.585793	0.0278223	0.58402	-0.0859168	0.0340722	0.681307	0.00844586	6.35558e-84	2.44086e-143
681.5_Cellulitis_and_abscess_of_leg__except_foot	0.388771	0.0253983	0.670916	0.367219	0.0222645	0.622132	0.410322	0.0285321	0.7197	8.10142e-274	8.07827e-57	4.96336e-160	-0.335855	0.0309473	0.632664	-0.585793	0.0278223	0.58402	-0.0859168	0.0340722	0.681307	0.00844586	6.35558e-84	2.44086e-143
681.6_Cellulitis_and_abscess_of_foot__toe	0.388771	0.0253983	0.670916	0.367219	0.0222645	0.622132	0.410322	0.0285321	0.7197	8.10142e-274	8.07827e-57	4.96336e-160	-0.335855	0.0309473	0.632664	-0.585793	0.0278223	0.58402	-0.0859168	0.0340722	0.681307	0.00844586	6.35558e-84	2.44086e-143
681.7_Cellulitis_and_abscess_of_trunk	0.377669	0.0161986	-0.0462814	0.313098	0.00689538	-0.1911	0.44224	0.0255019	0.0985372	2.00947e-30	0.000643342	0.531073	-0.937315	0.0213963	-0.082609	-1.92007	0.0121157	-0.227247	0.0454389	0.0306769	0.0620287	0.0615752	6.22274e-06	0.26296
686.0_Other_local_infections_of_skin_and_subcutaneous_tissue	0.318333	0.0265875	0.416325	0.275326	0.0203541	0.321448	0.361341	0.0328209	0.511203	1.08719e-47	6.27788e-17	7.9438e-18	-0.209494	0.0313031	0.38648	-0.675427	0.0250836	0.291728	0.256439	0.0375226	0.481231	0.378186	5.92842e-23	1.30113e-15
686.1_Carbuncle_and_furuncle	0.28957	-0.0128917	0.389867	0.255805	-0.0174634	0.315413	0.323336	-0.00832004	0.464321	2.10954e-63	3.25868e-08	1.03338e-24	0.757363	-0.00727294	0.36681	0.544734	-0.0118393	0.29245	0.969993	-0.00270655	0.441171	2.92686e-12	0.00179835	4.11215e-22
686.2_Impetigo	0.332306	-0.00608939	0.278288	0.0236212	-0.0485875	-0.405327	0.640991	0.0364087	0.961904	0.0348631	0.778836	0.424947	1.47118	0.00234234	0.25325	0.0268501	-0.0402366	-0.429697	2.91551	0.0449213	0.936198	0.0458904	0.914138	0.467353
686.3_Pilonidal_cyst	0.344839	-0.0715183	1.2841	0.268772	-0.0818772	1.09139	0.420907	-0.0611594	1.4768	6.38383e-19	1.01679e-41	5.5471e-39	-0.417778	-0.0670327	1.25779	-1.16534	-0.0773705	1.06525	0.329782	-0.0566948	1.45033	0.273369	5.28359e-37	1.55849e-37
686.4_Pyogenic_granuloma	0.0894466	0.0139364	0.0255971	-0.000987031	0.00162436	-0.167057	0.17988	0.0262485	0.218251	0.0525535	0.0265175	0.794546	0.659177	0.0163396	0.0198146	0.0570905	0.00407111	-0.172705	1.26126	0.0286081	0.212334	0.0318881	0.00904502	0.840132
686.5_Pyoderma	0.454623	-0.0329146	0.202967	0.225408	-0.0645215	-0.317061	0.683839	-0.00130764	0.722995	0.000101337	0.0412457	0.444287	0.0505018	-0.0261315	0.162005	-1.93223	-0.0577068	-0.357332	2.03324	0.00544376	0.681341	0.960185	0.104792	0.540933
687.0_Symptoms_affecting_skin	0.313169	0.0384234	0.100288	0.212881	0.0233776	-0.120487	0.413458	0.0534693	0.321064	9.33634e-10	5.5785e-07	0.373292	-0.667664	0.0429071	0.0715534	-2.05931	0.0278949	-0.148999	0.723981	0.0579193	0.292105	0.347051	2.12065e-08	0.524862
687.1_Rash_and_other_nonspecific_skin_eruption	0.275018	0.0212282	0.0452393	0.240915	0.0163441	-0.0297077	0.309121	0.0261123	0.120186	2.84441e-56	1.61215e-17	0.236782	-0.473815	0.0252046	0.0210383	-0.885579	0.0203356	-0.053817	-0.0620509	0.0300736	0.0958935	0.0241132	3.45956e-24	0.581734
687.2_Localized_superficial_swelling__mass__or_lump	0.103633	0.0301298	-0.206909	-0.0143677	0.0133887	-0.463162	0.221635	0.0468709	0.0493447	0.0851927	0.00041958	0.113524	0.24375	0.0321315	-0.214678	-0.747495	0.0154584	-0.470755	1.235	0.0488047	0.041398	0.629833	0.000158638	0.10036
687.3_Changes_in_skin_texture	0.0180941	0.0491249	0.023266	-0.141103	0.0259619	-0.310385	0.177291	0.0722879	0.356917	0.823717	3.22791e-05	0.89129	0.191174	0.0496261	0.0221719	-1.20838	0.0265712	-0.311255	1.59073	0.072681	0.355599	0.788912	2.45544e-05	0.896304
687.4_Disturbance_of_skin_sensation	0.173076	-0.00931824	-0.0450297	0.14252	-0.0134318	-0.111819	0.203632	-0.00520471	0.0217594	1.22971e-28	9.00259e-06	0.18636	0.319558	-0.00612346	-0.0574076	0.0871544	-0.010223	-0.124144	0.551962	-0.00202396	0.0093286	0.00703939	0.00341572	0.091797
689.0_Disorder_of_skin_and_subcutaneous_tissue_NOS	0.0668592	0.0373195	-0.0064166	0.0446339	0.0341512	-0.0536107	0.0890844	0.0404879	0.0407775	3.72276e-09	6.3954e-118	0.789869	-0.260774	0.0382062	-0.0120196	-0.499706	0.0350523	-0.0591791	-0.0218432	0.0413602	0.0351398	0.032424	1.31756e-124	0.617399
690.0_Erythematosquamous_dermatosis	0.174183	-0.00790817	0.185939	-0.195555	-0.0575664	-0.614987	0.543921	0.0417501	0.986865	0.355832	0.754943	0.649098	1.05567	-0.00318363	0.1753	-0.960571	-0.0527841	-0.625087	3.07192	0.0464168	0.975688	0.304795	0.899889	0.667727
690.1_Seborrheic_dermatitis	0.280739	0.00290711	1.52969	0.0753082	-0.0251016	0.978677	0.48617	0.0309158	2.0807	0.00739617	0.838798	5.29356e-08	-0.0525051	0.00703549	1.50613	-2.03047	-0.0209214	0.95546	1.92546	0.0349923	2.0568	0.958507	0.621846	8.29164e-08
691.0_Congenital_anomalies_of_skin	0.00645646	0.0126574	0.0183309	-0.185148	-0.013058	-0.385356	0.198061	0.0383728	0.422017	0.947342	0.334686	0.929082	-0.282844	0.0125106	0.017539	-2.25696	-0.013059	-0.385931	1.69127	0.0380801	0.421009	0.778852	0.337577	0.932102
691.1_Ichthyosis_congenita	0.0129181	0.0309076	-0.178184	-0.525987	-0.044301	-1.32705	0.551824	0.106116	0.970677	0.962527	0.420552	0.76114	-12.9581	0.0301258	-0.180562	-1965.24	-0.0446346	-1.32873	1939.32	0.104886	0.967609	0.989621	0.429647	0.757911
691.3_Congenital_pigmentary_anomalies_of_skin	0.284464	0.00608333	-0.0506016	-0.0714921	-0.0437225	-0.841245	0.640421	0.0558892	0.740042	0.117275	0.810802	0.900176	-12.7904	0.00953925	-0.0761157	-1201.25	-0.040084	-0.866111	1175.67	0.0591625	0.71388	0.983171	0.706344	0.850217
694.1_Vitiligo	0.197446	0.0129172	-0.567069	0.00125235	-0.0146222	-1.02546	0.39364	0.0404566	-0.10868	0.0485554	0.357934	0.0153229	0.970108	0.0178149	-0.580946	-0.18928	-0.00966525	-1.03903	2.1295	0.0452951	-0.122864	0.101009	0.203867	0.0129314
694.2_Other_dyschromia	-0.116071	0.0427964	-0.306606	-0.176916	0.0342822	-0.434853	-0.055226	0.0513107	-0.178358	0.000184809	6.74286e-23	2.78925e-06	-0.109064	0.0406546	-0.298674	-0.705046	0.0321962	-0.426856	0.486919	0.0491129	-0.170492	0.719842	4.49127e-21	4.95079e-06
694.3_Vascular_disorders_of_skin	0.401143	0.0283965	0.154653	0.260863	0.00752628	-0.158801	0.541423	0.0492667	0.468107	2.08634e-08	0.00765835	0.333537	-0.686714	0.0341077	0.116802	-2.65527	0.0132706	-0.196314	1.28184	0.0549449	0.429918	0.494153	0.00133567	0.464701
695.1_Toxic_erythema	0.232034	-0.0049452	-0.287846	0.074139	-0.0266077	-0.644682	0.38993	0.0167173	0.0689903	0.00397355	0.654565	0.113872	0.0432692	-0.00114588	-0.306298	-1.35747	-0.0227378	-0.662858	1.44401	0.020446	0.0502622	0.951723	0.917158	0.0922437
695.2_Bullous_dermatoses	0.931553	0.0284973	0.80078	0.436187	-0.0511921	-0.42903	1.42692	0.108187	2.03059	0.000228001	0.48337	0.20188	2.14439	0.0479273	0.721928	0.0595043	-0.0322771	-0.507081	4.22928	0.128132	1.95094	0.0438101	0.241516	0.249611
695.21_Dermatitis_herpetiformis	0.237002	0.043546	0.199514	0.0192099	0.0109601	-0.273185	0.454794	0.0761319	0.672213	0.032938	0.00881391	0.408096	-12.6128	0.0463965	0.177241	-727.281	0.0139084	-0.29501	702.055	0.0788845	0.649492	0.972406	0.00512541	0.461976
695.22_Pemphigus_and_pemphigoid	0.193061	0.0573067	-0.0498975	0.0151614	0.0298539	-0.435187	0.370961	0.0847594	0.335392	0.03342	4.28856e-05	0.799628	-0.178016	0.0603257	-0.0671458	-2.15034	0.0329557	-0.452088	1.79431	0.0876958	0.317796	0.859587	1.56085e-05	0.732442
695.3_Rosacea	0.14957	0.0341608	0.399036	0.0584652	0.0211108	0.203066	0.240676	0.0472107	0.595006	0.00129206	2.88861e-07	6.58222e-05	-13.4306	0.0355868	0.385282	-447.737	0.0225902	0.189474	420.876	0.0485833	0.58109	0.951669	8.0182e-08	0.000115009
695.41_Cutaneous_lupus_erythematosus	0.295869	0.002893	-1.27381	0.164919	-0.0156315	-1.64713	0.426819	0.0214175	-0.900495	9.49495e-06	0.759536	2.26753e-11	1.96015	0.0134651	-1.29089	1.45314	-0.00510407	-1.66404	2.46715	0.0320342	-0.917744	3.5225e-14	0.155249	1.19808e-11
695.42_Systemic_lupus_erythematosus	0.308701	-0.00357256	-1.61613	0.226466	-0.0151675	-1.8806	0.390936	0.00802239	-1.35166	1.87417e-13	0.545916	4.69184e-33	1.73282	0.00603848	-1.63586	1.38727	-0.00557875	-1.90024	2.07836	0.0176557	-1.37148	8.46896e-23	0.308315	7.54836e-34
695.7_Prurigo_and_Lichen	0.129912	0.0382211	-0.489172	0.0697523	0.0294565	-0.625223	0.190072	0.0469857	-0.35312	2.3117e-05	1.26243e-17	1.82767e-12	-0.256426	0.0401889	-0.50022	-0.914554	0.031461	-0.636172	0.401701	0.0489169	-0.364268	0.445069	1.79879e-19	5.53539e-13
695.8_Other_specified_erythematous_conditions	0.211156	0.0241182	-0.494801	0.0860204	0.00616785	-0.783126	0.336291	0.0420686	-0.206476	0.000942058	0.00845299	0.000769511	-0.319042	0.0273245	-0.512929	-1.71375	0.009439	-0.801039	1.07567	0.0452099	-0.22482	0.653904	0.00275049	0.00048414
695.81_Erythema_nodosum	0.315723	-0.0233722	-0.420952	0.126518	-0.0493478	-0.864877	0.504928	0.00260346	0.0229731	0.00107334	0.0778123	0.0630929	-0.341243	-0.0186789	-0.446993	-2.31636	-0.044576	-0.890559	1.63387	0.00721819	-0.00342754	0.734891	0.157458	0.0482558
695.9_Unspecified_erythematous_condition	0.276505	0.0360716	0.171039	0.204477	0.0254142	0.0135032	0.348534	0.046729	0.328575	5.31408e-14	3.27171e-11	0.0333402	-0.649742	0.0400017	0.145854	-1.63302	0.0293719	-0.0115223	0.333539	0.0506315	0.303231	0.195277	1.63503e-13	0.0692989
696.2_Parapsoriasis	0.534145	0.0404048	0.401549	0.148315	-0.0201177	-0.480793	0.919975	0.100927	1.28389	0.00665994	0.190713	0.37241	-12.3596	0.0474985	0.348421	-1188.71	-0.0130146	-0.533013	1163.99	0.108012	1.22986	0.98357	0.123943	0.438486
696.3_Pityriasis	-0.152	0.0265278	0.895459	-0.405815	-0.00677167	0.348921	0.101814	0.0598273	1.442	0.240495	0.118431	0.00132162	-12.5271	0.0230332	0.90357	-724.184	-0.010029	0.357238	699.13	0.0560953	1.4499	0.972478	0.172117	0.00118879
697.0_Sarcoidosis	0.416932	0.00234321	0.0395233	0.351592	-0.00693536	-0.107931	0.482272	0.0116218	0.186978	6.88224e-36	0.620622	0.599344	1.6291	0.0126797	0.00737043	1.33192	0.00337556	-0.139938	1.92629	0.0219839	0.154679	6.31215e-27	0.00756162	0.921881
698.0_Pruritus_and_related_conditions	0.188197	0.00967971	-0.214962	0.12953	0.00153428	-0.34509	0.246863	0.0178251	-0.0848344	3.22973e-10	0.0198514	0.00120486	0.509625	0.0134249	-0.22898	0.0844204	0.00530321	-0.359008	0.934829	0.0215467	-0.0989516	0.018819	0.00119634	0.000557481
70.0_Viral_hepatitis	0.204431	0.00778536	0.484654	0.0963527	-0.00703957	0.24824	0.31251	0.0226103	0.721067	0.000209494	0.303348	5.87016e-05	1.72079	0.0153722	0.47465	1.2599	0.000527372	0.23839	2.18168	0.0302169	0.710909	2.52238e-13	0.0423979	8.22979e-05
70.1_Viral_hepatitis_A	0.181953	-0.00752421	-0.0295856	-0.016251	-0.0342905	-0.46288	0.380158	0.0192421	0.403708	0.071977	0.58166	0.893539	0.48308	-0.00393851	-0.0425485	-0.925698	-0.030628	-0.475535	1.89186	0.0227509	0.390438	0.501529	0.772407	0.847272
70.2_Viral_hepatitis_B	0.212561	-0.0126037	1.03248	0.08377	-0.0296823	0.729392	0.341351	0.00447483	1.33556	0.00121731	0.148058	2.44367e-11	2.29118	-0.00111309	1.02797	1.86251	-0.0183142	0.725	2.71986	0.016088	1.33094	1.11771e-25	0.899075	2.92942e-11
70.3_Viral_hepatitis_C	-0.268777	-0.0441648	0.843516	-0.372641	-0.0567377	0.62588	-0.164913	-0.031592	1.06115	3.93744e-07	5.78779e-12	3.04319e-14	0.935444	-0.046802	0.85367	0.430311	-0.0593104	0.636051	1.44058	-0.0342936	1.07129	0.000283851	2.24239e-13	1.48866e-14
70.4_Chronic_hepatitis	0.30543	0.029639	-0.729222	0.207901	0.0152215	-0.967591	0.402959	0.0440566	-0.490852	8.35712e-10	5.59606e-05	2.02316e-09	1.14547	0.0365832	-0.753337	0.586786	0.0221866	-0.991525	1.70415	0.0509798	-0.515149	5.85642e-05	6.34328e-07	5.6848e-10
70.9_Hepatitis_NOS	0.460144	0.0140554	0.253972	0.388809	0.00366621	0.0929837	0.53148	0.0244446	0.414961	1.23031e-36	0.00801086	0.00198814	0.51026	0.0216591	0.211794	-0.0420783	0.0112718	0.0509999	1.0626	0.0320463	0.372588	0.0701951	4.37311e-05	0.00983389
700.0_Corns_and_callosities	0.230967	0.0340232	-1.15006	0.134806	0.0197974	-1.40851	0.327128	0.0482491	-0.891621	2.50668e-06	2.76508e-06	2.73821e-18	-1.52544	0.0371273	-1.17115	-3.48924	0.0229562	-1.42946	0.438353	0.0512984	-0.912841	0.127892	2.82174e-07	6.32182e-19
701.0_Other_hypertrophic_and_atrophic_conditions_of_skin	0.0724352	0.0311359	-0.0993253	0.030701	0.0252464	-0.18864	0.114169	0.0370253	-0.0100111	0.000669497	3.70089e-25	0.0292831	0.0211195	0.0323654	-0.104855	-0.367538	0.0265024	-0.194109	0.409777	0.0382284	-0.0155999	0.915183	2.78021e-27	0.0213055
701.1_Keratoderma__acquired	0.162001	0.0431628	0.189328	-0.0493821	0.0120251	-0.263957	0.373383	0.0743005	0.642613	0.133074	0.00658997	0.412993	1.23789	0.0479951	0.179629	0.0753855	0.0169381	-0.273318	2.4004	0.0790521	0.632576	0.0368825	0.00245444	0.436994
701.2_Scar_conditions_and_fibrosis_of_skin	0.0466301	0.0159471	-0.447963	0.0110853	0.0110733	-0.527138	0.0821748	0.0208209	-0.368789	0.0101342	1.42659e-10	1.41333e-28	-0.552987	0.0163058	-0.45202	-0.973903	0.0114597	-0.531152	-0.132071	0.021152	-0.372889	0.0100257	4.26062e-11	4.27623e-29
701.3_Circumscribed_scleroderma	0.35171	0.0462382	-0.96088	0.134065	0.0124657	-1.52451	0.569355	0.0800107	-0.397252	0.00153884	0.00728764	0.00083366	-12.5722	0.0509638	-0.994823	-715.489	0.0172728	-1.55804	690.345	0.0846547	-0.431608	0.972035	0.00302872	0.0005363
701.4_Keloid_scar	0.160152	-0.0284606	-0.558214	0.0531808	-0.042837	-0.80926	0.267123	-0.0140843	-0.307167	0.00334233	0.000104413	1.31212e-05	1.84412	-0.0204708	-0.561519	1.44118	-0.0348892	-0.812479	2.24706	-0.00605241	-0.310559	2.96035e-19	0.00539092	1.15777e-05
701.5_Abnormal_granulation_tissue	0.080743	0.0121466	-0.168864	0.00180926	0.00137018	-0.339766	0.159677	0.0229231	0.00203812	0.0449749	0.0271632	0.0527955	0.0466967	0.0135413	-0.174737	-0.653594	0.0028151	-0.345536	0.746987	0.0242675	-0.00393837	0.896017	0.0133475	0.0449462
701.6_Acquired_acanthosis_nigricans	0.108143	0.0533571	0.243313	-0.0518186	0.0294234	-0.0961812	0.268104	0.0772909	0.582808	0.185156	1.24543e-05	0.160113	-0.444274	0.0548063	0.233751	-2.41405	0.0309621	-0.105472	1.5255	0.0786504	0.572974	0.658445	6.63666e-06	0.176833
702.0_Degenerative_skin_conditions_and_other_dermatoses	-0.815412	0.0763013	1.61506	-1.48273	-0.00965046	0.081673	-0.148094	0.162253	3.14844	0.0166237	0.0818759	0.0389838	-12.5826	0.061964	1.64354	-1876.56	-0.0231923	0.110831	1851.39	0.14712	3.17626	0.989444	0.15382	0.0355805
702.4_Degenerative_skin_disorders	0.856704	-0.0586506	-0.244314	0.272436	-0.142966	-1.6771	1.44097	0.0256644	1.18847	0.00405479	0.172764	0.738224	-12.9053	-0.0484031	-0.328886	-1949.34	-0.132804	-1.76037	1923.52	0.0359978	1.1026	0.989578	0.261004	0.652491
703.0_Diseases_of_nail__NOS	0.0807486	0.0331831	-0.0444801	-0.010708	0.0201987	-0.239723	0.172205	0.0461675	0.150762	0.0835435	5.47394e-07	0.655223	0.301163	0.0348709	-0.0502308	-0.448692	0.0219405	-0.245341	1.05102	0.0478013	0.144879	0.431178	1.25251e-07	0.613847
703.1_Ingrowing_nail	0.275165	0.00310173	0.329596	0.216844	-0.00497008	0.201206	0.333487	0.0111735	0.457985	2.30188e-20	0.451361	4.86582e-07	-0.996683	0.0067243	0.305733	-1.87641	-0.00132091	0.177471	-0.11696	0.0147695	0.433996	0.026382	0.101387	2.98445e-06
704.0_Diseases_of_hair_and_hair_follicles	0.054081	-4.22974e-05	0.175601	0.0295542	-0.00329678	0.123606	0.0786078	0.00321219	0.227595	1.54847e-05	0.979678	3.60671e-11	-0.0622821	0.000780331	0.171768	-0.284881	-0.00245789	0.119803	0.160317	0.00401855	0.223733	0.583425	0.63671	9.25768e-11
704.1_Alopecia	0.171431	-0.00382579	-1.42038	0.0361066	-0.0225258	-1.81933	0.306756	0.0148742	-1.02143	0.0130314	0.688432	2.99334e-12	1.73524	0.0036829	-1.42659	1.18188	-0.0150271	-1.82541	2.28859	0.0223929	-1.02776	7.93746e-10	0.699644	2.37088e-12
704.11_Alopecia_Areata	0.0685089	-0.0276706	-1.09123	-0.307963	-0.0780138	-2.08249	0.444981	0.0226726	-0.099964	0.721341	0.281358	0.0309577	2.18001	-0.0189006	-1.08497	0.945418	-0.0694395	-2.07601	3.41461	0.0316383	-0.0939274	0.000538471	0.463565	0.0318952
704.12_Telogen_effluvium	-1.33332e-13	1.83872e-14	-4.49435e-13	-1017.5	-134.141	-2150.18	1017.5	134.141	2150.18	1	1	1	-2.64586e-14	2.02512e-15	-6.32301e-14	-8862.81	-133.386	-2149.2	8862.81	133.386	2149.2	1	1	1
704.2_Hirsutism	0.27549	-0.0325705	-1.70268	-0.037516	-0.0759238	-2.75318	0.588497	0.0107828	-0.652173	0.0845187	0.140891	0.00148936	0.630565	-0.0270064	-1.72239	-1.37073	-0.0702643	-2.77253	2.63186	0.0162515	-0.672242	0.536877	0.221093	0.00130618
704.8_Other_specified_diseases_of_hair_and_hair_follicles	-0.0318968	0.0105245	0.276991	-0.227418	-0.0153245	-0.130467	0.163624	0.0363736	0.684449	0.749162	0.424867	0.182732	0.435013	0.0105565	0.279928	-0.971573	-0.0151626	-0.127346	1.8416	0.0362755	0.687201	0.544411	0.421123	0.17794
705.0_Disorders_of_sweat_glands	0.248972	-0.00571144	-0.853321	-0.0919798	-0.0529773	-1.71482	0.589923	0.0415545	0.00818253	0.152368	0.812785	0.052216	-12.9438	-0.00268733	-0.875066	-1192.75	-0.0497259	-1.73602	1166.86	0.0443513	-0.0141144	0.982844	0.910845	0.0463606
705.1_Dyshidrosis	0.504465	-0.00480883	0.403731	-0.0144223	-0.0786075	-0.784637	1.02335	0.0689898	1.5921	0.0567167	0.898375	0.505494	-13.0017	0.0015941	0.355354	-1973.01	-0.0721081	-0.83186	1947	0.0752963	1.54257	0.989627	0.966186	0.557438
705.3_Hidradenitis	0.632864	-0.0708997	-0.742911	0.517643	-0.0875901	-1.04722	0.748085	-0.0542093	-0.438604	5.01989e-27	8.37721e-17	1.71074e-06	0.669514	-0.0606781	-0.798585	-0.0405807	-0.0773989	-1.10256	1.37961	-0.0439573	-0.494615	0.0646088	1.13947e-12	2.61628e-07
705.8_Hyperhidrosis	0.185009	0.0148949	0.536969	0.118608	0.00570865	0.391669	0.251411	0.0240811	0.682268	4.73763e-08	0.00148316	4.3806e-13	0.588172	0.0186246	0.523288	0.117854	0.0094601	0.378102	1.05849	0.027789	0.668473	0.0142422	6.80066e-05	1.61511e-12
706.1_Acne	0.192848	-0.0124685	-0.112767	0.00551395	-0.0377594	-0.526713	0.380181	0.0128224	0.301178	0.0436274	0.333909	0.593387	0.759238	-0.00814087	-0.125575	-0.397623	-0.0333802	-0.539239	1.9161	0.0170984	0.288088	0.198336	0.527269	0.551855
706.2_Sebaceous_cyst	0.0508266	0.00763173	0.0863604	0.0315562	0.00504653	0.0455028	0.0700971	0.0102169	0.127218	2.34722e-07	7.20907e-09	3.43154e-05	-0.154066	0.00832137	0.0825271	-0.339241	0.00574937	0.0416939	0.0311086	0.0108934	0.12336	0.102954	2.27989e-10	7.45608e-05
706.8_Other_specified_diseases_of_sebaceous_glands	1.24468	0.0289042	-0.843131	0.398406	-0.104736	-3.10802	2.09095	0.162545	1.42176	0.0039432	0.671634	0.465623	3.32861	0.0618578	-0.907766	1.00913	-0.0718641	-3.17277	5.6481	0.19558	1.35724	0.00491311	0.364592	0.432154
707.0_Chronic_ulcer_of_skin	0.599435	0.060152	0.743089	0.557092	0.0530677	0.642848	0.641778	0.0672362	0.84333	1.91647e-169	3.4635e-62	7.91138e-48	0.631602	0.0696967	0.684033	0.284528	0.0626125	0.584019	0.978677	0.0767809	0.784048	0.000361478	7.47969e-83	5.66296e-41
707.1_Decubitus_ulcer	0.537321	0.0684252	0.795375	0.439994	0.0518263	0.56441	0.634649	0.0850241	1.02634	2.75272e-27	6.5028e-16	1.48344e-11	-0.502233	0.0761562	0.741263	-1.89334	0.0595447	0.510545	0.888873	0.0927678	0.971981	0.479188	2.57487e-19	3.033e-10
71.0_Human_immunodeficiency_virus__HIV__disease	0.433027	-0.0596471	1.97627	0.247239	-0.0848666	1.38708	0.618816	-0.0344276	2.56546	4.91919e-06	3.55989e-06	4.89336e-11	2.18897	-0.0456223	1.95133	1.56768	-0.0711302	1.36241	2.81026	-0.0201143	2.54025	5.00415e-12	0.000455753	8.35097e-11
71.1_HIV_infection__symptomatic	0.383827	-0.0717666	2.15847	0.244257	-0.0907467	1.68946	0.523396	-0.0527865	2.62749	7.04341e-08	1.25439e-13	1.88091e-19	2.03676	-0.059506	2.13818	1.55913	-0.0786665	1.66933	2.51439	-0.0403454	2.60703	6.38718e-17	1.15079e-09	3.94991e-19
710.0_Osteomyelitis__periostitis__and_other_infections_involving_bone	0.736538	0.15603	0.125496	-0.111677	-0.0420303	-1.83719	1.58475	0.354091	2.08818	0.0887716	0.122578	0.900269	-12.3181	0.165938	0.0759961	-3055.27	-0.032829	-1.8859	3030.63	0.364704	2.03789	0.99367	0.101787	0.939482
710.11_Acute_osteomyelitis	0.374453	0.048911	1.26055	-0.255805	-0.0473336	-0.341422	1.00471	0.145156	2.86252	0.244235	0.319229	0.123014	-12.4322	0.0532935	1.23232	-1979.5	-0.0429186	-0.36888	1954.63	0.149506	2.83353	0.990117	0.277631	0.131444
710.12_Chronic_osteomyelitis	0.524475	0.0064912	0.957814	0.264171	-0.0307705	0.32273	0.784778	0.0437529	1.5929	7.84627e-05	0.732775	0.00311699	1.24648	0.0160527	0.920099	-0.183903	-0.0213612	0.285403	2.67686	0.0534665	1.55479	0.0876414	0.400383	0.00449302
710.19_Unspecified_osteomyelitis	0.487004	0.0344527	1.00151	0.326508	0.0102805	0.609146	0.6475	0.0586248	1.39388	2.72678e-09	0.00521341	5.65079e-07	1.06898	0.0429914	0.966105	0.0655003	0.0187694	0.573966	2.07246	0.0672134	1.35824	0.0368071	0.000503816	1.37407e-06
710.3_Osteopathy_resulting_from_poliomyelitis	-1.82507	0.154268	-14.051	-4.46648	-0.180497	-1402.22	0.816335	0.489034	1374.12	0.175663	0.366419	0.984172	-13.0284	0.114803	-14.2789	-8035.6	-0.214547	-1590.09	8009.54	0.444153	1561.54	0.99746	0.494484	0.985831
711.0_Arthropathy_associated_with_infections	0.542866	0.00729564	-0.362766	0.0237802	-0.0678438	-1.59254	1.06195	0.0824351	0.867006	0.0403885	0.849072	0.563155	-13.0274	0.0136313	-0.404723	-2036.55	-0.0614738	-1.63379	2010.49	0.0887365	0.824346	0.989932	0.722045	0.518667
711.1_Pyogenic_arthritis	0.444588	0.0193027	0.611954	0.23661	-0.0107813	0.135369	0.652566	0.0493867	1.08854	2.79257e-05	0.208548	0.011847	0.79341	0.0266795	0.579946	-0.619845	-0.00344713	0.103728	2.20667	0.0568061	1.05616	0.271186	0.0826164	0.0169922
711.2_Reiter_s_disease	0.793766	-0.052389	1.40618	0.434366	-0.103874	0.401327	1.15317	-0.000904351	2.41104	1.49959e-05	0.0461093	0.00609274	1.02859	-0.0406544	1.34383	-0.993961	-0.0925394	0.339513	3.05113	0.0112306	2.34815	0.318881	0.124605	0.00872781
711.3_Behcet_s_syndrome	0.509265	-0.0300928	-0.851182	0.219781	-0.0707624	-1.60972	0.798749	0.0105767	-0.0926477	0.000564762	0.14699	0.0278527	0.547073	-0.0222929	-0.88769	-1.45024	-0.0630223	-1.64583	2.54439	0.0184364	-0.129551	0.591377	0.283373	0.0217398
712.0_Infective_connective_tissue_disorders	0.201447	0.0847189	0.660772	-0.153656	0.0264157	-0.121448	0.55655	0.143022	1.44299	0.266193	0.00439986	0.0977909	-12.5214	0.0869211	0.645733	-1200.1	0.0286895	-0.136043	1175.05	0.145153	1.42751	0.983513	0.00343798	0.10547
713.0_Arthropathy_associated_with_other_disorders_classified_elsewhere	0.214653	-0.00946419	-0.174181	-0.0122482	-0.0400562	-0.676174	0.441555	0.0211278	0.327812	0.0637156	0.544282	0.496462	0.747728	-0.00509082	-0.186365	-0.668408	-0.0356632	-0.688139	2.16386	0.0254816	0.315408	0.300729	0.744147	0.46664
713.5_Arthropathy_associated_with_neurological_disorders	0.826527	0.0311917	1.20266	0.63945	0.00150908	0.701746	1.0136	0.0608743	1.70358	4.74445e-18	0.0394359	2.52972e-06	0.0750045	0.0422378	1.13964	-1.90253	0.012412	0.639011	2.05254	0.0720635	1.64027	0.940741	0.00550991	8.13195e-06
714.0_Rheumatoid_arthritis_and_other_inflammatory_polyarthropathies	0.392759	0.0666142	-0.453264	0.313767	0.0536644	-0.636285	0.471752	0.0795639	-0.270243	1.9344e-22	6.62445e-24	1.21001e-06	0.853838	0.073798	-0.486921	0.300341	0.0608726	-0.669772	1.40734	0.0867235	-0.30407	0.00249879	4.54132e-29	1.79639e-07
714.1_Rheumatoid_arthritis	0.618587	0.0477742	-0.678084	0.588871	0.043017	-0.751991	0.648302	0.0525314	-0.604177	0	3.01198e-86	2.6758e-72	0.159408	0.0568307	-0.734988	-0.127578	0.0520845	-0.80867	0.446394	0.061577	-0.661306	0.276299	8.62328e-122	4.05662e-85
714.2_Juvenile_rheumatoid_arthritis	1.15728	-0.0291743	-0.416839	0.792302	-0.081523	-1.32468	1.52226	0.0231744	0.490998	5.14187e-10	0.274701	0.368158	-12.7417	-0.0164838	-0.520551	-1191.34	-0.0689632	-1.42806	1165.85	0.0359955	0.386952	0.983095	0.53814	0.260907
715.0_Other_inflammatory_spondylopathies	0.315315	0.0532194	-0.530877	0.231533	0.0401753	-0.725756	0.399096	0.0662634	-0.335998	1.62639e-13	1.2788e-15	9.33484e-08	0.523019	0.0587918	-0.557604	-0.139425	0.0457744	-0.752317	1.18546	0.0718093	-0.36289	0.121755	8.59861e-19	1.99119e-08
715.1_Sacroiliitis_NEC	0.371499	0.0153998	-1.37296	0.199124	-0.00960396	-1.88142	0.543874	0.0404035	-0.864505	2.39934e-05	0.227378	1.20731e-07	0.740017	0.0223199	-1.40349	-0.413877	-0.00265429	-1.91168	1.89391	0.0472941	-0.895293	0.208765	0.0798329	6.20248e-08
715.2_Ankylosing_spondylitis	0.789988	0.0125007	1.01852	0.714444	0.00105252	0.826934	0.865531	0.0239489	1.21011	2.33496e-93	0.032342	2.01778e-25	-1.85953	0.0224457	0.943413	-3.82237	0.010977	0.752086	0.103308	0.0339144	1.13474	0.0633386	0.000125108	4.27153e-22
715.3_Spinal_enthesopathy	-0.0750411	0.164062	14.8768	-1.46623	-0.122731	-1353.03	1.31615	0.450856	1382.78	0.915804	0.262197	0.982994	-13.2796	0.162395	14.8788	-7226.8	-0.124079	-1351.11	7200.24	0.448869	1380.87	0.997121	0.266544	0.982968
716.0_Other_arthropathies	0.408786	0.0426528	-0.387096	0.217273	0.0135213	-0.82933	0.6003	0.0717844	0.0551383	2.86993e-05	0.00410899	0.0862365	-12.9009	0.0475556	-0.418121	-751.217	0.01845	-0.860114	725.416	0.0766612	0.023872	0.97268	0.00136296	0.0637239
716.2_Unspecified_monoarthritis	0.288868	0.0575266	0.081282	0.275679	0.0555268	0.0529011	0.302057	0.0595263	0.109663	0	0	1.98543e-08	0.33554	0.0620668	0.0576992	0.22101	0.0600729	0.0294174	0.45007	0.0640608	0.085981	9.34804e-09	0	6.37115e-05
716.3_Kaschin_Beck_disease	-3.5224e-13	5.40191e-14	-1.25203e-12	-1061.5	-138.504	-2227.04	1061.5	138.504	2227.04	1	1	1	-6.52421e-13	6.82745e-14	-1.75266e-12	-9187.67	-137.875	-2226.43	9187.67	137.875	2226.43	1	1	1
716.8_Palindromic_rheumatism	0.442265	0.0377387	-0.312428	0.0591788	-0.0201731	-1.19431	0.825351	0.0956506	0.569458	0.0236519	0.201522	0.487455	-12.5256	0.0430329	-0.346156	-1232.64	-0.0148335	-1.22748	1207.59	0.100899	0.535165	0.983947	0.144966	0.44141
716.9_Arthropathy_NOS	0.293742	0.0662915	-0.111957	0.283141	0.0646551	-0.134871	0.304342	0.0679279	-0.0890422	0	0	1.00786e-21	0.317574	0.070819	-0.136694	0.223785	0.0691888	-0.159497	0.411363	0.0724493	-0.113891	3.21179e-11	0	7.12625e-32
717.0_Polymyalgia_Rheumatica	0.362835	0.144737	-0.478601	0.319102	0.135473	-0.578818	0.406569	0.154001	-0.378384	1.86787e-59	6.38113e-206	7.96603e-21	-0.182258	0.150366	-0.513103	-0.729823	0.141117	-0.613179	0.365306	0.159615	-0.413026	0.514156	8.24245e-223	9.28653e-24
720.0_Spinal_stenosis	0.232928	0.079425	0.132857	0.174159	0.0696703	0.0059926	0.291697	0.0891796	0.259722	7.96075e-15	2.48499e-57	0.0401167	0.855262	0.0842939	0.114263	0.439038	0.0745676	-0.0124849	1.27148	0.0940203	0.241011	5.64058e-05	1.0398e-64	0.0772442
721.0_Spondylosis_and_allied_disorders	0.333616	0.0528926	-0.3989	0.286118	0.0454509	-0.507938	0.381115	0.0603344	-0.289862	4.06633e-43	4.1299e-44	7.48623e-13	0.251777	0.0584524	-0.428174	-0.181142	0.0510252	-0.537095	0.684696	0.0658796	-0.319253	0.254339	1.11119e-53	1.31134e-14
721.1_Spondylosis_without_myelopathy	0.296036	0.0568783	-0.265214	0.244905	0.0488365	-0.37986	0.347168	0.0649201	-0.150568	7.6219e-30	1.06921e-43	5.78648e-06	-0.079877	0.0615554	-0.291429	-0.628049	0.053531	-0.405958	0.468296	0.0695798	-0.176901	0.775187	4.32978e-51	6.12173e-07
721.2_Spondylosis_with_myelopathy	0.332222	0.0324176	0.440232	0.0472713	-0.00973752	-0.193604	0.617174	0.0745727	1.07407	0.0223065	0.131752	0.17342	1.48626	0.0407297	0.416487	0.0504088	-0.00144821	-0.216847	2.92212	0.0829077	1.04982	0.0424814	0.0584022	0.197435
721.8_Other_allied_disorders_of_spine	0.363081	0.0567636	0.0308395	0.21315	0.0328919	-0.301899	0.513013	0.0806353	0.363578	2.07135e-06	3.15408e-06	0.855852	-0.45705	0.062128	-0.00225484	-2.42648	0.0382871	-0.334678	1.51238	0.0859688	0.330169	0.649214	3.26335e-07	0.989393
722.1_Displacement_of_intervertebral_disc	0.22304	-0.0229974	0.08535	0.137904	-0.0344269	-0.101656	0.308175	-0.0115679	0.272356	2.82506e-07	8.02456e-05	0.371038	-0.0239586	-0.0195184	0.0693726	-0.773026	-0.0309118	-0.117483	0.725109	-0.00812486	0.256229	0.950014	0.000786103	0.466821
722.3_Schmorl_s_nodes	0.100408	0.00301353	0.26275	-0.170912	-0.0333593	-0.316334	0.371728	0.0393863	0.841834	0.468252	0.871002	0.37384	-12.4296	0.00354166	0.254208	-736.278	-0.0326301	-0.324534	711.419	0.0397134	0.83295	0.973152	0.847817	0.389294
722.6_Degeneration_of_intervertebral_disc	0.270827	0.0214928	-0.224643	0.241063	0.0172209	-0.291314	0.300591	0.0257646	-0.157972	3.83752e-71	6.13487e-23	4.00266e-11	0.167533	0.0260035	-0.246943	-0.0961012	0.0217436	-0.31353	0.431166	0.0302633	-0.180355	0.212945	5.4729e-33	3.63113e-13
722.7_Intervertebral_disc_disorder_with_myelopathy	0.267292	0.0169718	0.523192	0.187281	0.00568541	0.345894	0.347304	0.0282581	0.700489	5.84725e-11	0.00320583	7.30772e-09	1.02653	0.0228891	0.504008	0.552323	0.0116086	0.326875	1.50073	0.0341695	0.681142	2.20743e-05	6.9806e-05	2.44988e-08
722.8_Postlaminectomy_syndrome	0.235498	-0.0351995	0.224401	0.032251	-0.0623953	-0.222763	0.438745	-0.00800376	0.671564	0.0231489	0.0111876	0.325326	-13.1126	-0.0327073	0.206463	-734.473	-0.0597793	-0.240412	708.248	-0.00563527	0.653338	0.97158	0.0178871	0.365184
722.9_Other_and_unspecified_disc_disorder	0.196946	-0.00115152	0.043	0.171226	-0.00465148	-0.0130398	0.222667	0.00234844	0.0990397	6.5499e-51	0.519027	0.132606	0.255768	0.00229756	0.0285572	0.0494847	-0.00119129	-0.0274287	0.462052	0.0057864	0.0845431	0.0150932	0.1968	0.317438
723.0_Other_disorders_of_cervical_region	0.267293	0.0159979	0.50177	0.188475	0.00489846	0.32738	0.346111	0.0270973	0.676159	2.99592e-11	0.00472887	1.70658e-08	0.99031	0.0218258	0.482474	0.516446	0.0107311	0.308217	1.46417	0.0329205	0.656731	4.20249e-05	0.0001154	5.74213e-08
723.1_Torticollis	0.137315	0.00935794	-0.549079	-0.048801	-0.0163424	-0.97839	0.323431	0.0350583	-0.119768	0.148164	0.47544	0.0121847	-13.1415	0.0105729	-0.560729	-734.346	-0.0149885	-0.989803	708.063	0.0361342	-0.131656	0.971511	0.417541	0.0104265
724.8_Other_symptoms_referable_to_back	-0.0297746	0.0562956	-0.956084	-0.498438	-0.0132483	-2.08867	0.438889	0.125839	0.176498	0.900905	0.112606	0.0980199	-13.1405	0.0548083	-0.955395	-1937.8	-0.0143363	-2.08751	1911.52	0.123953	0.176724	0.989323	0.120282	0.0981247
724.9_Other_unspecified_back_disorders	0.283154	0.025293	0.452158	0.209528	0.0146855	0.289506	0.356781	0.0359004	0.61481	4.78602e-14	2.96199e-06	5.07908e-08	0.950916	0.0312423	0.43081	0.490485	0.0206418	0.268293	1.41135	0.0418429	0.593327	5.1687e-05	7.62709e-09	2.04059e-07
726.0_Peripheral_enthesopathies_and_allied_syndromes	0.149914	0.0205912	0.074845	0.13167	0.0180547	0.0356565	0.168157	0.0231277	0.114033	2.32338e-58	5.32601e-57	0.000181631	0.222794	0.0232783	0.0636945	0.0694556	0.0207515	0.0245454	0.376132	0.0258052	0.102844	0.00440305	7.10291e-73	0.00142863
726.1_Enthesopathy	0.152416	0.0342168	-0.0938637	0.132054	0.0312963	-0.137912	0.172778	0.0371372	-0.0498153	9.87256e-49	1.07844e-116	2.95989e-05	0.130215	0.0368573	-0.10573	-0.0531516	0.0339479	-0.149735	0.313582	0.0397667	-0.0617251	0.163971	4.29066e-136	2.48726e-06
726.2_Synoviopathy	0.144124	-0.0296388	-0.5613	0.0569874	-0.0412987	-0.765323	0.231261	-0.017979	-0.357276	0.00118787	6.28871e-07	6.96177e-08	-0.605286	-0.027736	-0.570748	-1.59162	-0.0393337	-0.774682	0.381048	-0.0161382	-0.366815	0.229063	2.76917e-06	4.12655e-08
726.3_Bursitis	0.208485	-0.00541983	1.38005	0.137384	-0.0148498	1.19943	0.279586	0.00401019	1.56066	9.0801e-09	0.259965	1.05446e-50	-0.664694	-0.0027942	1.36456	-1.54627	-0.0121919	1.18405	0.216886	0.00660351	1.54508	0.139468	0.56006	1.15809e-49
726.4_Calcaneal_spur__Exostosis_NOS	0.498374	-0.058258	-0.400277	0.247781	-0.0936419	-1.00766	0.748967	-0.0228741	0.207105	9.70157e-05	0.00125099	0.196477	0.14844	-0.0506205	-0.439522	-1.83875	-0.0859943	-1.04634	2.13563	-0.0152468	0.167296	0.883601	0.00503564	0.15572
727.0_Other_disorders_of_synovium__tendon__and_bursa	0.157691	-0.00385965	0.0555643	0.10297	-0.0112188	-0.062916	0.212412	0.00349948	0.174045	1.62228e-08	0.303976	0.358004	0.0864429	-0.00120499	0.0446793	-0.381266	-0.00853577	-0.0737292	0.554151	0.00612579	0.163088	0.717169	0.747326	0.459569
727.1_Synovitis_and_tenosynovitis	0.0917196	0.0367171	-0.21229	0.0572669	0.0317883	-0.286873	0.126172	0.041646	-0.137706	1.81066e-07	2.78302e-48	2.42292e-08	0.234717	0.0385101	-0.218813	-0.0585953	0.0336021	-0.293348	0.528029	0.0434181	-0.144277	0.116783	2.2741e-53	8.72362e-09
727.2_Bursitis_disorders	0.337728	0.0145217	1.69882	-0.0428448	-0.0389083	0.614705	0.718301	0.0679518	2.78293	0.08198	0.594242	0.0021314	2.88397	0.0327396	1.68783	1.77134	-0.0210469	0.604163	3.9966	0.0865261	2.7715	3.76901e-07	0.232861	0.00226809
727.4_Ganglion_and_cyst_of_synovium__tendon__and_bursa	0.043444	0.00789082	-0.554628	0.0115994	0.00358709	-0.62696	0.0752887	0.0121945	-0.482296	0.00749787	0.000326188	4.76807e-51	0.502544	0.00930867	-0.556736	0.278351	0.00502515	-0.629039	0.726737	0.0135922	-0.484433	1.11591e-05	2.05096e-05	1.83411e-51
727.5_Rupture_of_synovium	0.163462	0.057658	-0.132741	0.080262	0.0449273	-0.313037	0.246662	0.0703888	0.0475556	0.000117772	6.88494e-19	0.149021	0.0714462	0.0604436	-0.14591	-0.735732	0.0477563	-0.326068	0.878625	0.0731309	0.034248	0.862272	9.86877e-21	0.112428
727.6_Rupture_of_tendon__nontraumatic	0.455652	0.012698	0.438362	0.2851	-0.0119722	0.0508437	0.626204	0.0373682	0.82588	1.6383e-07	0.313064	0.0266151	0.363779	0.020036	0.399346	-1.04059	-0.00463181	0.0121904	1.76815	0.0447038	0.786502	0.611666	0.111397	0.0432097
727.7_Contracture_of_tendon__sheath_	0.181828	0.0143315	0.0899822	0.0350558	-0.00600356	-0.227651	0.3286	0.0346666	0.407615	0.0151785	0.16718	0.578732	-0.051158	0.0172259	0.0763518	-1.44927	-0.00303344	-0.241027	1.34696	0.0374853	0.393731	0.942828	0.0956142	0.637278
728.0_Disorders_of_muscle__ligament__and_fascia	0.120466	0.0168452	0.536999	-0.126041	-0.0168121	0.00407678	0.366973	0.0505024	1.06992	0.338155	0.326619	0.048273	-12.5811	0.0177461	0.527198	-744.075	-0.0157447	-0.00539852	718.913	0.0512369	1.05979	0.973109	0.299016	0.0523679
728.1_Muscular_calcification_and_ossification	0.121034	0.0124676	0.0235609	-0.387069	-0.0569854	-1.0679	0.629136	0.0819206	1.11502	0.640587	0.724961	0.966252	-13.1645	0.0134177	0.0138104	-2010.44	-0.0556621	-1.07699	1984.11	0.0824976	1.10461	0.989693	0.70343	0.980203
728.2_Laxity_of_ligament_or_hypermobility_syndrome	0.242577	-0.0634798	-0.769532	0.097776	-0.0835841	-1.13348	0.387378	-0.0433755	-0.405584	0.00102556	6.06894e-10	3.41082e-05	-1.0652	-0.060274	-0.784919	-3.03358	-0.0802876	-1.14869	0.903175	-0.0402605	-0.421144	0.288849	3.57482e-09	2.3471e-05
728.7_Fasciitis	0.314467	-0.0138199	-0.343118	0.212298	-0.0278857	-0.579391	0.416637	0.000245932	-0.106845	1.61345e-09	0.0541424	0.00442336	-0.153747	-0.0089732	-0.367399	-1.14284	-0.0230003	-0.603487	0.835347	0.0050539	-0.13131	0.760624	0.209915	0.00228785
728.71_Contracture_of_palmar_fascia__Dupuytren_s_disease_	-0.0403743	0.0826392	1.25096	-0.0746916	0.0772943	1.17022	-0.00605698	0.0879842	1.33171	0.0211164	1.03717e-201	1.58162e-202	-2.80002	0.0812079	1.25284	-4.18651	0.0758832	1.17213	-1.41353	0.0865325	1.33355	7.55318e-05	2.50989e-196	2.63893e-203
729.0_Other_disorders_of_soft_tissues	0.331241	0.0222439	-0.110329	0.283358	0.0153124	-0.21754	0.379124	0.0291754	-0.003119	7.05756e-42	3.18004e-10	0.0436972	0.194756	0.0277067	-0.137741	-0.228422	0.0207891	-0.244842	0.617934	0.0346242	-0.0306387	0.367047	4.1537e-15	0.0117137
729.1_Rheumatism__unspecified_and_fibrositis	0.507745	-0.00355738	-1.44989	0.422146	-0.0158737	-1.71724	0.593343	0.00875898	-1.18254	3.0437e-31	0.571324	2.17666e-26	0.281459	0.00463051	-1.49362	-0.421228	-0.00767312	-1.76083	0.984147	0.0169341	-1.22642	0.43242	0.460734	6.23203e-28
729.3_Panniculitis	0.432347	-0.00953452	-0.0294458	0.186876	-0.0439226	-0.588533	0.677818	0.0248536	0.529642	0.00055629	0.586838	0.917783	-12.596	-0.00400765	-0.0665384	-747.778	-0.0383093	-0.625105	722.586	0.030294	0.492028	0.973212	0.818874	0.81539
731.0_Osteitis_deformans_and_osteopathies_associated_with_other_disorders_classified_elsewhere	1.82624	0.0451946	-14.4806	0.47491	-0.153448	-1279.57	3.17756	0.243837	1250.61	0.00807844	0.65565	0.982102	-13.9553	0.0622841	-14.9501	-8063.31	-0.136483	-1574.4	8035.4	0.261051	1544.5	0.997289	0.539109	0.985009
731.1_Osteitis_deformans__Paget_s_disease_of_bone_	-0.0492172	0.103064	0.457288	-0.289194	0.0627304	-0.0424128	0.190759	0.143397	0.956989	0.687705	5.49138e-07	0.0728756	2.17003	0.1074	0.473019	1.24943	0.067513	-0.0264558	3.09063	0.147288	0.972495	3.83705e-06	1.31049e-07	0.0634321
732.0_Osteochondropathies	0.177886	-0.0326253	-0.00103006	0.0681093	-0.0472304	-0.241595	0.287662	-0.0180201	0.239535	0.00149321	1.19665e-05	0.993304	0.0861785	-0.0296954	-0.0131091	-0.801464	-0.044248	-0.253527	0.97382	-0.0151428	0.227309	0.849084	6.34966e-05	0.914892
732.1_Juvenile_osteochondrosis	0.283773	-0.0191059	-0.167683	0.158397	-0.0361848	-0.449854	0.409149	-0.00202693	0.114489	9.15939e-06	0.0283382	0.244132	-0.0676191	-0.0147241	-0.190157	-1.21082	-0.0317558	-0.472109	1.07559	0.00230754	0.0917941	0.907709	0.090186	0.186213
732.7_Osteochondritis_dissecans	0.182273	-0.0754469	0.820186	-0.0485168	-0.106646	0.291666	0.413064	-0.0442474	1.34871	0.121637	2.14136e-06	0.00235341	-13.0019	-0.0739197	0.808131	-718.643	-0.104971	0.279861	692.639	-0.0428689	1.3364	0.971192	3.07274e-06	0.00271498
733.0_Other_disorders_of_bone_and_cartilage	0.11742	0.0500975	-1.28596	0.0598967	0.0414664	-1.44129	0.174944	0.0587286	-1.13063	6.31327e-05	5.49547e-30	3.2702e-59	-0.74797	0.0516258	-1.29647	-1.5516	0.0430331	-1.45172	0.0556591	0.0602184	-1.14122	0.0681192	5.20456e-32	3.2735e-60
733.2_Cyst_of_bone	0.0754751	0.0592884	-0.858776	-0.216337	0.0149201	-1.55366	0.367287	0.103657	-0.16389	0.612203	0.00881727	0.0154258	-13.0502	0.059663	-0.86656	-1179.72	0.0154912	-1.56107	1153.61	0.103835	-0.172052	0.982509	0.00811297	0.0144647
733.4_Aseptic_necrosis_of_bone	0.24739	0.0279158	0.210577	0.0542611	0.000109034	-0.210622	0.440518	0.0557225	0.631777	0.0120515	0.0491084	0.327147	-0.112383	0.0317128	0.189424	-2.08779	0.00397882	-0.231415	1.86303	0.0594468	0.610264	0.911216	0.0250165	0.377669
733.8_Malunion_and_nonunion_of_fracture	0.224434	-0.00211818	0.349355	0.0882653	-0.0206129	0.0512184	0.360602	0.0163765	0.647491	0.00123606	0.82239	0.0216372	-0.956576	0.000722287	0.330804	-2.92425	-0.0177041	0.0328663	1.01109	0.0191487	0.628742	0.340677	0.938761	0.0295423
735.0_Acquired_foot_deformities	0.211907	0.0210812	-0.422175	0.075483	0.00169346	-0.731816	0.348331	0.040469	-0.112534	0.0023314	0.033076	0.0075337	-0.169406	0.0243762	-0.439922	-1.56582	0.00505904	-0.749273	1.22701	0.0436933	-0.130572	0.812057	0.0133884	0.00531605
735.1_Flat_foot	0.246076	0.0412391	-0.817366	0.120808	0.0224728	-1.12337	0.371344	0.0600054	-0.511366	0.000118052	1.65453e-05	1.64692e-07	1.29055	0.0476806	-0.834752	0.617327	0.0289516	-1.14055	1.96378	0.0664096	-0.52895	0.000171835	6.04678e-07	8.78795e-08
735.2_Acquired_toe_deformities	0.155104	0.0581247	-1.47221	0.119108	0.0525701	-1.57562	0.1911	0.0636793	-1.36881	3.03025e-17	1.76813e-93	2.34705e-171	-0.671034	0.0603263	-1.48617	-1.16408	0.0547937	-1.58952	-0.177987	0.0658589	-1.38282	0.00764181	2.48511e-101	9.40034e-175
735.21_Hammer_toe__acquired_	0.138243	0.0692809	-1.62896	0.100285	0.0632576	-1.74317	0.1762	0.0753043	-1.51475	9.45052e-13	1.54786e-112	5.6609e-172	-0.915011	0.0711336	-1.64186	-1.50874	0.0651333	-1.75602	-0.321279	0.0771339	-1.52771	0.00252328	1.99523e-119	7.85235e-175
735.23_Hallux_rigidus	0.0366381	0.0502211	-0.961904	-0.00714054	0.0437621	-1.06837	0.0804167	0.0566801	-0.855435	0.100946	1.93486e-52	3.66394e-70	-0.713681	0.0503784	-0.965612	-1.30775	0.0439528	-1.07202	-0.119616	0.0568041	-0.859199	0.0185423	2.74492e-53	9.20764e-71
735.3_Hallux_valgus__Bunion_	0.020334	0.0424999	-2.1224	-0.000867821	0.039415	-2.19813	0.0415358	0.0455849	-2.04666	0.0601435	1.41383e-160	0	0.134029	0.0430074	-2.12372	-0.0525876	0.0399397	-2.19944	0.320646	0.0460751	-2.048	0.159233	3.23098e-166	0
736.0_Other_acquired_deformities_of_limbs	0.235563	0.0492627	0.06312	0.138822	0.034597	-0.146986	0.332305	0.0639284	0.273226	1.81965e-06	4.59243e-11	0.555988	-0.732283	0.052552	0.041693	-2.12333	0.0379265	-0.168217	0.658769	0.0671775	0.251603	0.302179	1.88815e-12	0.697059
736.2_Acquired_deformities_of_finger	0.154645	0.0121726	-0.017802	0.0468219	-0.00267493	-0.251138	0.262468	0.0270202	0.215534	0.00493767	0.108086	0.881133	-0.698675	0.0141519	-0.0305974	-2.09109	-0.000631252	-0.263764	0.693736	0.028935	0.202569	0.325382	0.060618	0.797027
737.0_Curvature_of_spine	0.036896	0.0757056	-0.697157	-0.309334	0.0209994	-1.48497	0.383126	0.130412	0.0906571	0.834555	0.00668158	0.0828431	-12.6498	0.0754763	-0.701816	-1171.6	0.0209947	-1.4891	1146.3	0.129958	0.0854655	0.982932	0.00662265	0.0806036
737.1_Kyphosis__acquired_	0.43476	0.0803729	-0.138213	0.230206	0.0449682	-0.599008	0.639315	0.115778	0.322582	3.10393e-05	8.61289e-06	0.556612	-12.525	0.0863057	-0.181079	-714.789	0.0509133	-0.641415	689.739	0.121698	0.279258	0.972115	1.75779e-06	0.440722
737.2_Lordosis__acquired_	0.531667	0.0415921	-1.0891	-0.0449456	-0.0487984	-2.66243	1.10828	0.131983	0.484239	0.0707327	0.367135	0.174867	-12.6052	0.0486702	-1.14141	-1931.69	-0.0416067	-2.71368	1906.48	0.138947	0.430861	0.989729	0.290668	0.154777
737.3_Kyphoscoliosis_and_scoliosis	0.232001	0.0520811	-0.909954	0.158751	0.0408303	-1.09172	0.305251	0.0633318	-0.728193	5.37586e-10	1.15869e-19	9.97655e-23	0.316161	0.0562575	-0.929794	-0.311099	0.0450408	-1.11143	0.943421	0.0674743	-0.748161	0.323206	8.34951e-23	1.0888e-23
738.0_Other_acquired_musculoskeletal_deformity	0.0885604	-0.0359254	0.125346	-0.00244005	-0.0478291	-0.070195	0.179561	-0.0240217	0.320888	0.0564675	3.31507e-09	0.208978	-1.27188	-0.0353208	0.118774	-2.66215	-0.0471546	-0.0766775	0.118396	-0.0234869	0.314225	0.0729645	4.91721e-09	0.233634
738.4_Acquired_spondylolisthesis	0.22315	0.0588695	-0.620249	0.125789	0.0436846	-0.846568	0.32051	0.0740544	-0.393929	7.04802e-06	2.99621e-14	7.81029e-08	0.217913	0.0627585	-0.639555	-0.667414	0.0476183	-0.865697	1.10324	0.0778987	-0.413414	0.629506	4.49701e-16	2.97301e-08
739.0_Contracture_of_joint	0.171895	0.0236183	0.270209	-0.018283	-0.00310363	-0.139961	0.362072	0.0503403	0.68038	0.076471	0.083216	0.196644	-0.19016	0.0261864	0.256084	-2.16477	-0.000443262	-0.153771	1.78445	0.052816	0.665939	0.850289	0.0539373	0.22072
740.1_Osteoarthritis__localized	0.204788	0.0851061	-0.286762	0.188051	0.0823517	-0.32335	0.221524	0.0878606	-0.250173	4.31407e-127	0	2.98092e-53	-0.8139	0.0878047	-0.304357	-1.06975	0.0850569	-0.340888	-0.558047	0.0905526	-0.267825	4.52138e-10	0	6.13092e-60
740.11_Osteoarthrosis__localized__primary	0.262574	0.085283	-0.0489951	0.244359	0.0822508	-0.0884739	0.280788	0.0883152	-0.00951635	1.25721e-175	0	0.0149986	-0.0671884	0.0892119	-0.0718621	-0.264197	0.0861871	-0.111255	0.12982	0.0922366	-0.0324694	0.503858	0	0.000349613
740.12_Osteoarthrosis__localized__secondary	0.384096	0.0233725	0.0298448	0.284575	0.00886678	-0.192752	0.483617	0.0378782	0.252441	3.89688e-14	0.00158847	0.792717	0.180658	0.0291754	-0.00158997	-0.705722	0.0146811	-0.22399	1.06704	0.0436697	0.22081	0.689546	7.97402e-05	0.98882
740.2_Osteoarthrosis__generalized	0.307957	0.104134	-0.601962	0.237825	0.0914959	-0.765151	0.378089	0.116771	-0.438772	7.53878e-18	1.13865e-58	4.83789e-13	0.167682	0.109006	-0.628369	-0.531321	0.0963929	-0.791423	0.866686	0.12162	-0.465315	0.638233	2.35405e-64	4.24651e-14
740.9_Osteoarthrosis_NOS	0.308474	0.0799274	-0.43939	0.287021	0.0763735	-0.488074	0.329927	0.0834813	-0.390705	9.6559e-175	0	5.08454e-70	0.309781	0.0848662	-0.465591	0.116673	0.0813211	-0.514182	0.50289	0.0884112	-0.417	0.00166577	0	1.10068e-78
741.0_Symptoms_and_disorders_of_the_joints	0.138606	-0.0132524	-0.0685211	0.065376	-0.0230383	-0.228263	0.211836	-0.00346638	0.0912207	0.000207491	0.00794915	0.400502	-0.0676784	-0.0110652	-0.0785174	-0.727895	-0.020809	-0.238159	0.592539	-0.00132149	0.0811245	0.840765	0.0260287	0.335057
741.1_Ankylosis_of_joint	0.147562	-0.00412228	0.472103	-0.340512	-0.0693595	-0.587432	0.635636	0.0611149	1.53164	0.553471	0.901435	0.382493	-13.2398	-0.0028767	0.459713	-1955.08	-0.0677788	-0.599113	1928.6	0.0620254	1.51854	0.989338	0.930773	0.39479
741.2_Stiffness_of_joint	-0.00179595	0.0467325	-0.0245916	-0.169905	0.022476	-0.377044	0.166313	0.070989	0.32786	0.983294	0.000159329	0.891226	-13.2123	0.0457398	-0.0259709	-723.785	0.0216139	-0.37819	697.36	0.0698658	0.326249	0.970929	0.000202523	0.885092
741.3_Difficulty_in_walking	0.301345	0.05207	0.182643	0.18643	0.0342202	-0.0692881	0.416259	0.0699198	0.434573	2.75182e-07	1.08143e-08	0.155341	1.31667	0.0592191	0.159281	0.679127	0.0414008	-0.0924273	1.95422	0.0770375	0.410989	5.171e-05	7.32161e-11	0.214878
741.4_Joint_effusions	0.330473	0.022153	0.322015	0.225983	0.00701881	0.0905124	0.434963	0.0372872	0.553517	5.68919e-10	0.0041185	0.00640551	0.641386	0.028168	0.294107	-0.112206	0.0130495	0.0628299	1.39498	0.0432864	0.525384	0.095289	0.000260503	0.0126877
741.5_Hemarthrosis	-0.315454	0.00852882	0.745026	-0.849668	-0.0573883	-0.348767	0.21876	0.0744459	1.83882	0.247124	0.799809	0.181873	-13.1957	0.00219636	0.757789	-1945.28	-0.0630962	-0.335766	1918.88	0.0674889	1.85134	0.98932	0.947433	0.174408
741.6_Villonodular_synovitis	0.493726	-0.0532919	0.411878	-0.0215976	-0.125006	-0.776176	1.00905	0.0184227	1.59993	0.0604057	0.145263	0.49683	-13.1952	-0.0472893	0.368513	-1942.27	-0.118868	-0.818441	1915.88	0.0242897	1.55547	0.989303	0.195366	0.54285
742.0_Derangement_of_joint__non_traumatic	0.388159	0.0394452	-1.25201	0.131938	5.29909e-05	-1.97916	0.644381	0.0788374	-0.524854	0.00298559	0.0496926	0.000739088	-13.2446	0.0446793	-1.28939	-1163.84	0.0053842	-2.01624	1137.35	0.0839744	-0.562545	0.982	0.025846	0.000507289
742.1_Loose_body_in_joint	0.0836913	0.0496151	0.608707	-0.170157	0.0123419	0.0608597	0.337539	0.0868882	1.15656	0.518162	0.00908208	0.0294288	0.482466	0.0515384	0.602855	-1.50236	0.0143977	0.0553941	2.46729	0.0886791	1.15032	0.633774	0.00653313	0.030906
742.2_Pathological__developmental_or_recurrent_dislocation	0.165133	-0.0830027	-0.426366	-0.0477237	-0.112955	-0.922043	0.37799	-0.0530507	0.0693108	0.128378	5.59007e-08	0.0918149	-0.382525	-0.0806864	-0.435835	-2.35994	-0.110508	-0.931305	1.59489	-0.050865	0.0596351	0.704577	1.13926e-07	0.0846967
742.8_Articular_cartilage_disorder	0.0499927	-0.0357868	0.280076	-0.111585	-0.0567356	-0.0643376	0.21157	-0.0148379	0.62449	0.544236	0.000813397	0.110973	-0.120117	-0.0351076	0.276985	-1.52028	-0.0559483	-0.0672925	1.28005	-0.0142669	0.621262	0.866473	0.000961006	0.114826
742.9_Other_derangement_of_joint	0.146077	-0.029919	-0.304058	0.0829695	-0.0383406	-0.445943	0.209184	-0.0214975	-0.162172	5.71113e-06	3.32846e-12	2.66722e-05	0.0828721	-0.027423	-0.313799	-0.429968	-0.035809	-0.455605	0.595712	-0.019037	-0.171994	0.751456	1.46229e-10	1.4433e-05
743.11_Osteoporosis_NOS	0.0438194	0.103914	-1.59291	0.0172692	0.0993125	-1.66981	0.0703697	0.108516	-1.51601	0.00121733	0	0	-0.393469	0.104445	-1.59723	-0.723902	0.0998611	-1.6741	-0.063036	0.109029	-1.52036	0.0196029	0	0
743.2_Pathologic_fracture	0.437033	0.0831974	-0.0986298	0.12539	0.0287263	-0.798421	0.748676	0.137669	0.601161	0.00598572	0.00275719	0.782363	-12.6574	0.089179	-0.14276	-1156.99	0.034721	-0.841847	1131.67	0.143637	0.556327	0.982704	0.00132927	0.688977
743.21_Pathologic_fracture_of_vertebrae	0.507843	0.0888858	0.389886	0.242114	0.0407751	-0.213164	0.773573	0.136996	0.992937	0.00017986	0.000293365	0.205097	-12.8961	0.0958901	0.338546	-1150.45	0.0477393	-0.263912	1124.66	0.144041	0.941004	0.982273	9.49364e-05	0.270729
743.4_Stress_fracture	-0.187556	1.33368	-13.6915	-2.19373	-0.848301	-1087.31	1.81861	3.51566	1059.92	0.854613	0.230926	0.980059	-12.0562	1.32921	-13.6736	-4843.71	-0.84887	-1087.8	4819.6	3.50728	1060.45	0.996098	0.231658	0.980095
743.9_Osteopenia_or_other_disorder_of_bone_and_cartilage	-0.00127805	0.0288988	-0.434963	-0.120531	0.0123271	-0.696332	0.117975	0.0454705	-0.173594	0.983241	0.000631032	0.00110738	0.205319	0.0291021	-0.434503	-0.785756	0.0126197	-0.695728	1.19639	0.0455845	-0.173279	0.684712	0.000538964	0.00111384
745.0_Pain_in_joint	0.217164	0.0135693	-0.0137525	0.175606	0.00775198	-0.104732	0.258721	0.0193866	0.0772267	1.28536e-24	4.83679e-06	0.767024	0.180671	0.0172557	-0.0312954	-0.176165	0.0114561	-0.12219	0.537507	0.0230553	0.0595992	0.321024	5.49262e-09	0.499788
747.0_Cardiac_and_circulatory_congenital_anomalies	0.0524286	-0.0242167	0.119719	-0.289424	-0.0687852	-0.609095	0.394281	0.0203518	0.848534	0.763725	0.286893	0.747487	-13.085	-0.024496	0.114946	-1189.77	-0.0687699	-0.613546	1163.6	0.0197778	0.843439	0.982611	0.278179	0.757127
747.1_Cardiac_congenital_anomalies	0.162178	-0.00623813	-0.272729	0.0500165	-0.0214391	-0.523179	0.274339	0.00896282	-0.0222783	0.00459724	0.421209	0.0328175	-0.285188	-0.00386557	-0.285256	-1.42581	-0.0190009	-0.53554	0.85543	0.0112698	-0.0349717	0.6241	0.616671	0.0254945
747.11_Cardiac_shunt__heart_septal_defect	0.0662772	-0.01064	0.0589822	-0.00428212	-0.0199458	-0.0917665	0.136836	-0.00133409	0.209731	0.065619	0.0250297	0.443165	-0.168726	-0.00972869	0.0542699	-0.828302	-0.0189877	-0.0963985	0.49085	-0.000469714	0.204938	0.616105	0.0394565	0.480208
747.12_Valvular_heart_disease__heart_chambers	0.157897	0.0129635	0.703044	0.055222	-0.00107914	0.475812	0.260571	0.0270062	0.930275	0.0025774	0.0703973	1.32742e-09	-13.2711	0.0143752	0.689107	-443.942	0.000394118	0.462042	417.4	0.0283562	0.916173	0.95184	0.0438822	2.71145e-09
747.13_Congenital_anomalies_of_great_vessels	0.277872	0.109979	0.699134	0.241322	0.103207	0.617185	0.314423	0.116752	0.781082	3.27007e-50	2.58869e-222	9.17938e-63	-0.856591	0.11397	0.671625	-1.47902	0.107205	0.589792	-0.234161	0.120735	0.753459	0.00699016	4.26692e-239	3.20408e-58
747.2_Congenital_anomalies_of_peripheral_vascular_system	0.137794	0.00423377	0.0423491	0.00757503	-0.0134595	-0.238702	0.268013	0.021927	0.3234	0.0380814	0.639074	0.767742	-12.8633	0.00538769	0.0304277	-446.722	-0.0122136	-0.250434	420.995	0.022989	0.31129	0.953661	0.548548	0.831845
748.0_Anomalies_of_respiratory_system__congenital	0.103274	0.0382621	0.0687515	-0.129156	0.00475017	-0.426346	0.335703	0.071774	0.563849	0.383833	0.0252354	0.785492	0.252942	0.0402403	0.060849	-1.72829	0.00685674	-0.433881	2.23418	0.0736239	0.555579	0.802412	0.0181509	0.809505
749.0_Congenital_anomalies_of_face_and_neck	0.0775314	-0.0285033	-0.0433574	-0.03202	-0.0428847	-0.280267	0.187083	-0.0141218	0.193552	0.165411	0.000102525	0.719822	0.0654297	-0.0271559	-0.0481838	-0.821864	-0.0414684	-0.284982	0.952724	-0.0128435	0.188615	0.885083	0.000200194	0.69003
749.2_Congenital_anomalies_of_skull_and_face_bones	-0.0539451	-0.00912968	0.253989	-0.430891	-0.0576225	-0.531103	0.323	0.0393631	1.03908	0.779099	0.712127	0.526031	-12.8641	-0.0111285	0.255618	-1189.2	-0.0592549	-0.529217	1163.47	0.0369979	1.04045	0.9829	0.650397	0.523243
750.0_Digestive_congenital_anomalies	-2.02474	0.0245056	0.236091	-3.17827	-0.0758157	-1.37016	-0.871218	0.124827	1.84235	0.00058116	0.632108	0.773286	-12.4502	-0.0121164	0.176274	-1956.19	-0.110308	-1.42441	1931.29	0.0860756	1.77696	0.989984	0.808897	0.829112
750.1_Upper_gastrointestinal_congenital_anomalies	-0.142685	0.0455455	0.493859	-0.502739	-0.00430808	-0.245785	0.217369	0.0953991	1.2335	0.43733	0.0733584	0.190648	-12.7422	0.0421875	0.502014	-1180.52	-0.00735014	-0.237344	1155.03	0.0917251	1.24137	0.982938	0.0950868	0.183259
750.11_Esophageal_atresia_tracheoesophageal_fistula	0.17214	0.0220057	-0.158881	-0.0898647	-0.0150317	-0.733414	0.434146	0.059043	0.415652	0.197844	0.244218	0.587813	0.453235	0.0253891	-0.172005	-1.5347	-0.0115334	-0.746104	2.44117	0.0623116	0.402094	0.654977	0.177744	0.557055
750.13_Congenital_anomalies_of_mouth_tongue	0.00437304	0.0841942	0.798664	-0.118274	0.0645833	0.531752	0.12702	0.103805	1.06558	0.944286	3.94313e-17	4.49994e-09	-0.89938	0.0837796	0.797361	-2.86469	0.0642385	0.530642	1.06593	0.103321	1.06408	0.369755	4.35043e-17	4.6468e-09
750.14_Congenital_anomalies_of_esophagus	0.115135	0.0976586	0.500186	-0.133865	0.0548459	-0.0330673	0.364134	0.140471	1.03344	0.364795	7.79239e-06	0.0659997	-12.1287	0.0987814	0.488348	-699.022	0.0560543	-0.0444344	674.765	0.141508	1.02113	0.972392	5.86289e-06	0.0724148
750.15_Congenital_anomalies_of_stomach	0.134876	0.0697898	0.187405	-0.105571	0.0317908	-0.323813	0.375322	0.107789	0.698622	0.271586	0.000318571	0.472454	-12.3295	0.0711277	0.174089	-713.539	0.0332431	-0.33667	688.88	0.109012	0.684847	0.972508	0.000233418	0.504107
750.2_Lower_gastrointestinal_congenital_anomalies	-0.00183966	0.0527718	0.268477	-0.45974	-0.0140578	-0.685084	0.45606	0.119601	1.22204	0.993717	0.121699	0.581064	-12.1747	0.0518009	0.267033	-1178.62	-0.0146991	-0.685866	1154.27	0.118301	1.21993	0.983679	0.126827	0.582838
750.21_Congenital_anomalies_of_intestine	0.190494	0.0204686	0.149482	0.0787797	0.00473861	-0.0921771	0.302208	0.0361986	0.391141	0.000831431	0.0107601	0.225372	-1.26921	0.0227902	0.132727	-3.23432	0.00712225	-0.10873	0.695893	0.0384581	0.374185	0.205552	0.00435938	0.281312
750.22_Congenital_anomaly_of_gallbladder__bile_ducts__liver__pancreas	0.366414	0.0123715	-0.419827	0.21799	-0.00900701	-0.767617	0.514839	0.0337501	-0.0720372	1.3079e-06	0.256707	0.0179849	0.0266631	0.0181539	-0.452536	-1.37285	-0.00318255	-0.800005	1.42618	0.0394904	-0.105066	0.970214	0.0953921	0.010692
750.5_Congenital_hypertrophic_pyloric_stenosis	-0.419872	-0.00740009	14.3467	-2.50706	-0.246468	-1412.9	1.66732	0.231667	1441.59	0.693375	0.951623	0.984281	-13.3866	-0.0146756	14.375	-7817.19	-0.251692	-1424.8	7790.41	0.222341	1453.55	0.997317	0.903408	0.984381
751.1_Congenital_anomalies_of_genital_organs	-0.266429	-0.0472276	4.03142	-0.558215	-0.0814019	2.05324	0.0253564	-0.0130534	6.00961	0.0735116	0.0067567	6.48879e-05	0.161447	-0.0508779	4.03931	-1.82586	-0.0848604	2.06102	2.14875	-0.0168954	6.01761	0.873491	0.00334173	6.28387e-05
751.11_Congenital_anomalies_of_female_genital_organs	0.0381327	-0.0547877	-17.3861	-0.041079	-0.0656932	-364.767	0.117345	-0.0438822	329.995	0.345409	7.08929e-23	0.921857	-0.22147	-0.0543099	-17.3886	-0.922093	-0.065139	-364.81	0.479152	-0.0434808	330.032	0.535551	8.39477e-23	0.921855
751.12_Congenital_anomalies_of_male_genital_organs	0.0894938	0.0239722	17.8155	-0.0348979	0.00724449	-511.826	0.213885	0.0406999	547.457	0.15851	0.0049728	0.947436	0.0614842	0.0253445	17.8099	-1.08115	0.00866574	-512.135	1.20412	0.0420233	547.755	0.916007	0.00289858	0.947482
751.2_Congenital_anomalies_of_urinary_system	0.274808	0.000819421	0.488011	0.0985438	-0.0234407	0.0970949	0.451073	0.0250796	0.878928	0.00224524	0.947218	0.0144141	-0.394861	0.00471487	0.464689	-2.36791	-0.0194783	0.0741179	1.57819	0.0289081	0.85526	0.69488	0.702487	0.0197058
751.21_Cystic_kidney_disease	0.309713	0.0307784	0.381282	0.231725	0.0193243	0.209016	0.387701	0.0422325	0.553548	7.0482e-15	1.38949e-07	1.4375e-05	0.0658101	0.0356674	0.353746	-0.682079	0.0242373	0.181677	0.813699	0.0470976	0.525815	0.863071	9.59461e-10	5.59267e-05
751.22_Other_specified_congenital_anomalies_of_kidney	0.24464	0.0194499	0.170849	0.15756	0.00709203	-0.0192072	0.331719	0.0318077	0.360906	3.66483e-08	0.00203712	0.078088	0.0555653	0.0233809	0.150219	-0.752665	0.0110562	-0.0396635	0.863796	0.0357056	0.340101	0.892812	0.000200641	0.121008
751.3_Obstructive_genitourinary_defect	0.140461	0.0154023	-0.00466084	-0.248627	-0.0384764	-0.844711	0.52955	0.0692809	0.83539	0.479225	0.575279	0.991324	-12.6207	0.0166489	-0.0172539	-1191.48	-0.0369702	-0.856791	1166.23	0.070268	0.822283	0.983259	0.542807	0.967869
752.0_Nervous_system_congenital_anomalies	-0.178453	-0.0393809	-0.108236	-0.899133	-0.130187	-1.60557	0.542226	0.0514254	1.3891	0.627447	0.395326	0.887335	-12.7403	-0.0436178	-0.102743	-1943.34	-0.133547	-1.59987	1917.85	0.0463114	1.39438	0.98968	0.341793	0.893003
752.1_Neural_tube_defects	0.297184	-0.0118898	-0.763073	0.0955441	-0.0398667	-1.26634	0.498824	0.0160871	-0.259805	0.00386883	0.40487	0.00296093	-12.9806	-0.00818267	-0.788992	-722.17	-0.0360359	-1.2919	696.208	0.0196706	-0.286084	0.971383	0.564754	0.00210569
752.11_Spina_bifida	0.208131	-0.0295184	-0.544898	0.095331	-0.0447844	-0.811405	0.320931	-0.0142525	-0.278391	0.000298737	0.000150765	6.1409e-05	0.36177	-0.0256299	-0.55933	-0.451538	-0.0408485	-0.825677	1.17508	-0.0104113	-0.292983	0.383308	0.000964041	3.85614e-05
752.2_Other_specified_congenital_anomalies_of_nervous_system	0.159452	-0.0137993	0.00622088	-0.0332957	-0.0396036	-0.413809	0.3522	0.012005	0.426251	0.104933	0.294581	0.976842	-13.1389	-0.0123298	-0.00696446	-727.634	-0.0379925	-0.426715	701.357	0.0133328	0.412786	0.971249	0.346355	0.974058
753.0_Congenital_anomalies_of_the_eye	0.216557	-0.0246882	-0.0371919	-0.0558091	-0.0612983	-0.63965	0.488923	0.0119219	0.565266	0.119149	0.186264	0.903694	1.08224	-0.0191572	-0.0503152	-0.347449	-0.055749	-0.652362	2.51192	0.0174346	0.551732	0.137903	0.304837	0.869888
753.1_Congenital_cataract_and_lens_anomalies	0.0629411	0.00305612	-0.230015	-0.130852	-0.0230176	-0.652139	0.256734	0.0291298	0.19211	0.524407	0.818303	0.285529	1.14762	0.00629119	-0.231227	0.137492	-0.0197159	-0.653143	2.15775	0.0322983	0.190688	0.0259646	0.635414	0.282759
753.2_Congenital_anomalies_of_posterior_segment_of_eye	0.0885311	-0.0322919	-0.350076	-0.327409	-0.087347	-1.2828	0.504471	0.0227632	0.582652	0.676554	0.250311	0.46196	-12.6966	-0.0319558	-0.357207	-1185.27	-0.0866398	-1.28951	1159.87	0.0227283	0.575099	0.983068	0.252066	0.452684
754.0_Congenital_musculoskeletal_deformities_of_spine	0.31839	-0.0229653	-0.578787	0.157256	-0.0451735	-0.968121	0.479525	-0.000757098	-0.189454	0.000107618	0.0426848	0.00357168	0.0324024	-0.0178573	-0.604654	-1.36925	-0.0400082	-0.993685	1.43406	0.00429356	-0.215623	0.963861	0.114093	0.00231686
754.2_Spondylolisthesis__congenital	-0.203223	-0.206512	0.182587	-1.5418	-0.471107	-2.58952	1.13535	0.0580829	2.95469	0.766037	0.126086	0.897283	-13.7823	-0.210924	0.180844	-4904.25	-0.474292	-2.59133	4876.69	0.0524438	2.95302	0.995593	0.116489	0.898261
755.0_Congenital_anomalies_of_limbs	0.0757844	0.0215775	-1.62354	-0.611605	-0.0755514	-3.74076	0.763174	0.118706	0.493673	0.828921	0.663263	0.13285	2.50157	0.0323425	-1.61388	0.344889	-0.064782	-3.73045	4.65824	0.129467	0.502685	0.0230024	0.51397	0.135052
755.1_Congenital_deformities_of_feet	0.160256	0.00100541	-0.476627	0.049841	-0.0141302	-0.729997	0.270672	0.016141	-0.223257	0.00444559	0.896413	0.000226924	0.00883787	0.00367476	-0.488895	-0.981335	-0.0113985	-0.742104	0.999011	0.0187481	-0.235687	0.986043	0.632775	0.000154139
755.3_Congenital_anomaly_of_fingers_toes	0.0386231	0.0264183	-0.296104	-0.294223	-0.0199817	-1.01957	0.371469	0.0728182	0.427358	0.820088	0.264454	0.422443	-12.9218	0.0260583	-0.300579	-1187.08	-0.0200684	-1.02362	1161.24	0.0721851	0.422459	0.982791	0.268189	0.415193
755.4_Congenital_anomalies_of_upper_limb__including_shoulder_girdle	0.0270502	-8.0534e-05	-0.401487	-0.233745	-0.0349201	-0.979423	0.287846	0.0347591	0.176448	0.838907	0.996385	0.173333	1.01252	0.00218229	-0.400669	-0.411319	-0.0325373	-0.978355	2.43636	0.0369018	0.177017	0.163387	0.901954	0.174025
755.6_Other_congenital_anomalies_of_lower_limb__including_pelvic_girdle	0.240334	-0.00925167	-0.171278	0.0121046	-0.0404452	-0.682032	0.468564	0.0219419	0.339475	0.0390258	0.561035	0.511012	0.0679464	-0.00532557	-0.190234	-1.91369	-0.0364258	-0.700626	2.04958	0.0257746	0.320158	0.94642	0.737156	0.465072
755.61_Congenital_hip_dysplasia_and_deformity	0.133472	-0.0531051	-1.58625	-0.0245689	-0.0747979	-2.08575	0.291513	-0.0314123	-1.08675	0.0978697	1.60182e-06	4.84043e-10	-13.6312	-0.051947	-1.59596	-705.152	-0.0734916	-2.09534	677.89	-0.0304023	-1.09658	0.969182	2.29287e-06	3.75659e-10
756.0_Other_congenital_musculoskeletal_anomalies	0.135239	-0.0270097	-0.265123	-0.0850852	-0.0563539	-0.756835	0.355564	0.00233459	0.226589	0.228952	0.0712263	0.290611	1.01837	-0.0228896	-0.271696	-0.14741	-0.0521835	-0.763159	2.18415	0.00640433	0.219766	0.0868725	0.125653	0.278572
756.1_Congenital_anomalies_of_abdominal_wall__diaphram	0.400524	0.0386414	0.564246	0.061749	-0.0130074	-0.204614	0.739299	0.0902902	1.33311	0.0204923	0.14255	0.15033	-12.6574	0.043826	0.525357	-1178.08	-0.00775197	-0.242729	1152.76	0.095404	1.29344	0.983017	0.0958352	0.180056
756.2_Pectus_and_other_congenital_anomalies_of_ribs_sternum	0.946912	-0.108981	-0.408279	0.276709	-0.21315	-2.10719	1.61712	-0.00481211	1.29063	0.00561973	0.0403151	0.63763	-12.7538	-0.0981424	-0.50108	-1900.16	-0.202495	-2.19848	1874.65	0.00620974	1.19632	0.989433	0.0652806	0.562866
756.21_Pectus_excavatum	-0.205585	0.0497712	0.320337	-0.62273	-0.00802994	-0.51975	0.211559	0.107572	1.16042	0.334071	0.0914729	0.454845	-12.4579	0.0452893	0.33229	-1179.93	-0.0120988	-0.507386	1155.01	0.102677	1.17197	0.983314	0.121922	0.437969
756.22_Pectus_carinatum	-0.225312	-0.00385233	-14.8961	-1.55634	-0.178519	-1581.31	1.10572	0.170814	1551.52	0.740058	0.96552	0.985129	-14.2465	-0.00941016	-14.8878	-8084.65	-0.181998	-1582.27	8056.16	0.163178	1552.49	0.997239	0.914896	0.985147
756.3_Congenital_anomalies_of_muscle__tendon__fascia__and_connective_tissue	0.0190595	-0.0380331	-0.966704	-0.162643	-0.0621381	-1.42575	0.200762	-0.013928	-0.507659	0.837112	0.00198517	3.66736e-05	0.105734	-0.0375747	-0.967611	-1.29822	-0.0615341	-1.42654	1.50969	-0.0136152	-0.508679	0.882652	0.00211399	3.59029e-05
756.5_Congenital_osteodystrophies	0.141637	0.00578088	-0.0956813	0.00967973	-0.0122513	-0.383115	0.273595	0.023813	0.191752	0.0354014	0.529782	0.51412	-0.316951	0.00781518	-0.106949	-1.71259	-0.010138	-0.394186	1.07869	0.0257683	0.180288	0.656241	0.393553	0.465532
757.0_Congenital_anomalies_of_the_integument	0.346327	-0.012217	-0.893659	-0.0438329	-0.0667787	-1.90673	0.736488	0.0423446	0.119407	0.0818994	0.660762	0.0838183	1.96601	-0.00073872	-0.914394	0.483676	-0.0555426	-1.92683	3.44835	0.0540651	0.0980435	0.00933633	0.978923	0.0767
758.0_Chromosomal_anomalies_and_genetic_disorders	0.125885	-0.0184154	0.394171	-0.0506897	-0.0416542	0.012833	0.302459	0.0048233	0.775509	0.16232	0.120384	0.0427728	-13.3419	-0.0175323	0.383842	-725.914	-0.0406391	0.00273677	699.231	0.00557455	0.764947	0.970726	0.136983	0.0483773
758.1_Chromosomal_anomalies	0.490482	-0.0436808	-0.236801	0.338935	-0.0648629	-0.594574	0.642028	-0.0224987	0.120972	2.24661e-10	5.30541e-05	0.194545	0.298414	-0.0359665	-0.279127	-0.850891	-0.0571442	-0.636512	1.44772	-0.0147887	0.0782571	0.610823	0.000872737	0.125822
759.0_Other_and_unspecified_congenital_anomalies	0.198707	0.000875972	-0.194405	0.0456259	-0.0201463	-0.534598	0.351787	0.0218982	0.145787	0.0109549	0.93491	0.262699	-0.716749	0.00355446	-0.210882	-2.68637	-0.0173793	-0.550817	1.25287	0.0244882	0.129053	0.4757	0.73929	0.224029
759.1_Anomalies_of_endocrine_glands__congenital	0.0740816	0.001552	-0.14337	-0.103482	-0.0222988	-0.527592	0.251645	0.0254028	0.240851	0.413518	0.898515	0.464564	0.242241	0.00307241	-0.148238	-1.16143	-0.0206709	-0.532243	1.64592	0.0268157	0.235767	0.73518	0.799788	0.449285
760.0_Back_pain	0.267553	0.0119775	-0.18119	0.246815	0.00905967	-0.227444	0.288292	0.0148954	-0.134936	4.53583e-141	8.58994e-16	1.61907e-14	0.577088	0.0170222	-0.202263	0.42764	0.0141119	-0.248449	0.726536	0.0199325	-0.156078	3.78067e-14	2.00354e-30	9.21116e-18
761.0_Cervicalgia	0.224448	0.00789082	-0.317933	0.173153	0.000734136	-0.433848	0.275744	0.0150475	-0.202019	9.8271e-18	0.0306939	7.62192e-08	0.326576	0.0119297	-0.335621	-0.0795816	0.00479513	-0.45142	0.732733	0.0190643	-0.219822	0.115041	0.00104825	1.34237e-08
764.0_Sciatica	0.228737	0.0217626	-0.286547	0.18529	0.0155525	-0.38403	0.272183	0.0279726	-0.189064	5.79624e-25	6.48651e-12	8.35143e-09	0.780989	0.0266371	-0.303872	0.494395	0.0204407	-0.401273	1.06758	0.0328335	-0.206471	9.24157e-08	3.59337e-17	9.67342e-10
765.0_Cervical_radiculitis	0.211685	-0.0290938	0.215949	0.140128	-0.0386415	0.0592543	0.283242	-0.019546	0.372644	6.70755e-09	2.33845e-09	0.00691051	-0.27031	-0.0260298	0.200265	-0.969571	-0.0355423	0.043687	0.42895	-0.0165173	0.356843	0.448657	8.17653e-08	0.0121824
766.0_Neuralgia__neuritis__and_radiculitis_NOS	0.206519	0.012839	-0.247461	0.118232	0.000471508	-0.444426	0.294805	0.0252065	-0.0504958	4.54622e-06	0.0418824	0.0137996	0.196765	0.0164224	-0.263813	-0.552941	0.00409411	-0.460626	0.946471	0.0287506	-0.0670005	0.606969	0.0090317	0.00860931
769.0_Nonallopathic_lesions_NEC	2.58581e-13	-3.56831e-14	8.63583e-13	-1008.34	-132.995	-2131.58	1008.34	132.995	2131.58	1	1	1	4.59666e-13	-4.19373e-14	1.14954e-12	-8788.08	-132.252	-2130.59	8788.08	132.252	2130.59	1	1	1
770.0_Myalgia_and_myositis_unspecified	0.179053	0.00885949	-0.00839052	0.0541105	-0.00838544	-0.280498	0.303996	0.0261044	0.263717	0.00497279	0.313973	0.951808	0.88783	0.0131975	-0.0204025	0.129691	-0.00401232	-0.292314	1.64597	0.0304073	0.251509	0.0217192	0.132835	0.883082
771.0_Musculoskeletal_symptoms_referable_to_limbs	0.218521	0.0256025	-0.0509258	0.161066	0.0173648	-0.176717	0.275976	0.0338402	0.0748653	9.02914e-14	1.1184e-09	0.427498	0.33986	0.029518	-0.0686534	-0.128529	0.0213032	-0.194333	0.808249	0.0377329	0.0570258	0.154986	1.88647e-12	0.284328
771.1_Swelling_of_limb	0.366022	0.0325068	-0.147491	0.310468	0.0241942	-0.272769	0.421575	0.0408193	-0.0222129	3.77993e-38	1.79464e-14	0.0210279	0.094575	0.0383271	-0.180704	-0.434784	0.0300293	-0.305836	0.623934	0.0466249	-0.0555726	0.726214	1.39137e-19	0.00464886
772.0_Symptoms_of_the_muscles	0.306791	0.0224417	0.312127	0.196233	0.00648928	0.0681371	0.41735	0.0383941	0.556116	5.366e-08	0.00582882	0.0121654	1.01117	0.0289135	0.287806	0.341763	0.012972	0.0440405	1.68057	0.044855	0.531571	0.00307021	0.000378206	0.0206641
772.1_Muscular_wasting_and_disuse_atrophy	0.126839	0.0634971	0.965536	-0.237675	0.00741985	0.131627	0.491352	0.119574	1.79945	0.495237	0.0264666	0.0232483	-12.479	0.0646297	0.953091	-1157.32	0.00871877	0.119808	1132.36	0.120541	1.78637	0.982955	0.0234758	0.0249766
772.4_Rhabdomyolysis	-0.866958	-0.000412772	0.462609	-1.70314	-0.0921612	-1.03612	-0.0307758	0.0913356	1.96134	0.0421435	0.992965	0.545194	-12.6058	-0.0168428	0.465536	-1947.04	-0.107177	-1.03175	1921.82	0.0734911	1.96283	0.98981	0.714785	0.542266
773.0_Pain_in_limb	0.267705	0.0161724	-0.326698	0.222484	0.00972985	-0.429474	0.312927	0.022615	-0.223922	3.99513e-31	8.65468e-07	4.6578e-10	0.346144	0.0208913	-0.348796	-0.0172459	0.014465	-0.451477	0.709534	0.0273176	-0.246116	0.0619089	1.87013e-10	2.77924e-11
78.0_Viral_warts___HPV	0.0841566	0.00162025	-0.174603	0.0283617	-0.00588229	-0.295716	0.139951	0.00912278	-0.0534895	0.00311401	0.672096	0.00471951	0.0108544	0.00303169	-0.180642	-0.48459	-0.00443355	-0.301662	0.506298	0.0104969	-0.0596221	0.96575	0.426058	0.00343827
780.0_Hypothermia_Chills	0.277371	0.0396887	0.450701	0.165663	0.0230224	0.204436	0.38908	0.0563549	0.696966	1.13549e-06	3.05019e-06	0.000334483	-0.0354261	0.0440087	0.42596	-1.17617	0.0273777	0.179928	1.10531	0.0606398	0.671993	0.951465	2.14386e-07	0.000690512
781.0_Symptoms_involving_nervous_and_musculoskeletal_systems	0.23494	0.0196116	0.130761	0.198684	0.0144753	0.0517272	0.271196	0.024748	0.209794	5.86866e-37	7.2349e-14	0.00118379	0.486089	0.0239678	0.111928	0.21176	0.0188439	0.0329764	0.760418	0.0290918	0.190879	0.000514862	4.82171e-20	0.00545935
781.2_Abnormal_posture	0.0709124	0.0862842	-0.552856	-0.688436	-0.0390021	-2.25247	0.830261	0.211571	1.14676	0.854772	0.177074	0.523771	-11.9931	0.0866754	-0.560645	-1896.55	-0.0382176	-2.25904	1872.56	0.211568	1.13775	0.990048	0.173763	0.517639
782.3_Edema	0.427318	0.0639587	0.268994	0.392056	0.0581761	0.190393	0.462579	0.0697413	0.347595	1.05694e-124	3.28867e-104	1.97927e-11	0.433931	0.0709384	0.228803	0.126769	0.0651638	0.150353	0.741093	0.0767131	0.307253	0.0056252	4.35586e-128	1.08866e-08
782.6_Pallor_and_flushing	0.121176	0.0190585	0.167254	0.00180013	0.00254262	-0.0877353	0.240552	0.0355744	0.422243	0.0466439	0.0237159	0.198586	-0.0585685	0.0209586	0.157699	-1.20021	0.00450779	-0.097106	1.08307	0.0374095	0.412504	0.919908	0.012524	0.225121
783.0_Fever_of_unknown_origin	0.254739	0.0224763	0.171956	0.228921	0.0187925	0.11562	0.280557	0.0261602	0.228292	2.55492e-83	5.8737e-33	2.19791e-09	0.356117	0.0269168	0.150731	0.14649	0.0232424	0.0944709	0.565744	0.0305912	0.206991	0.000869658	9.53941e-47	1.5119e-07
785.0_Abdominal_pain	0.140971	0.00579707	-0.460401	0.132073	0.00458764	-0.480214	0.149868	0.0070065	-0.440587	1.0134e-211	5.74796e-21	0	0.386305	0.0086054	-0.469318	0.316729	0.00740188	-0.489105	0.455881	0.00980891	-0.44953	1.40145e-27	1.27704e-44	0
788.0_Syncope_and_collapse	0.117847	0.0483612	0.368166	0.100268	0.0457812	0.330733	0.135425	0.0509413	0.405599	1.95158e-39	1.80162e-295	8.41494e-83	-0.0145651	0.0502435	0.358254	-0.188027	0.0476731	0.320864	0.158897	0.0528138	0.395644	0.869281	0	1.11118e-78
789.0_Nausea_and_vomiting	0.222926	0.0221744	-0.390329	0.207735	0.020016	-0.424598	0.238118	0.0243328	-0.35606	6.6534e-182	3.59076e-90	2.15563e-110	0.198273	0.0259929	-0.407802	0.0671852	0.0238427	-0.442018	0.32936	0.0281431	-0.373586	0.00303185	4.24839e-124	1.095e-120
79.0_Viral_infection	0.170454	-0.0126212	-0.265901	0.138443	-0.0169343	-0.337391	0.202464	-0.00830807	-0.19441	1.68501e-25	9.732e-09	3.10275e-13	0.276936	-0.00949856	-0.278001	0.0292264	-0.0137952	-0.349427	0.524646	-0.00520194	-0.206575	0.0284364	1.47158e-05	2.37561e-14
79.1_Varicella_infection	0.139169	-0.0570089	0.589092	-0.0915902	-0.0874163	0.0813331	0.369929	-0.0266015	1.09685	0.23719	0.000238207	0.0229712	-0.14385	-0.0550105	0.580478	-2.12428	-0.0852966	0.0729719	1.83658	-0.0247243	1.08798	0.886793	0.000370861	0.0249757
79.2_Infectious_mononucleosis	0.17559	-0.0376931	0.566509	-0.0393014	-0.0659304	0.0929735	0.390482	-0.00945585	1.04004	0.109265	0.00888885	0.0190382	-0.193779	-0.0351726	0.554228	-2.17191	-0.063304	0.080979	1.78435	-0.00704122	1.02748	0.847743	0.0142642	0.0217137
790.0_Nonspecific_findings_on_examination_of_blood	0.423118	0.0522803	0.348175	0.307393	0.0339614	0.0892393	0.538843	0.0705993	0.607111	7.71661e-13	2.22504e-08	0.00840275	1.01707	0.0603085	0.310689	0.260569	0.0420035	0.0520483	1.77357	0.0786134	0.569329	0.00841238	1.06515e-10	0.0185535
790.1_Elevated_sedimentation_rate	0.626794	0.0782826	-0.283381	0.451546	0.0471699	-0.697207	0.802042	0.109395	0.130445	2.38276e-12	8.1617e-07	0.179548	-0.00227026	0.0875333	-0.344538	-1.97551	0.0564176	-0.757993	1.97097	0.118649	0.0689167	0.998201	3.5139e-08	0.102413
790.6_Other_abnormal_blood_chemistry	0.163386	0.0773754	1.2996	0.142996	0.0741199	1.25005	0.183776	0.0806309	1.34915	1.39981e-55	0	0	0.565143	0.0805163	1.28555	0.398783	0.0772687	1.23606	0.731502	0.0837638	1.33505	2.77157e-11	0	0
791.0_Gangrene	0.483691	0.0304404	0.729346	0.422138	0.0211267	0.58548	0.545245	0.0397541	0.873212	1.59706e-53	1.49519e-10	2.89405e-23	0.36953	0.0380939	0.683746	-0.161304	0.0287804	0.540063	0.900364	0.0474074	0.827428	0.172444	1.08708e-15	1.08961e-20
793.0_Nonspecific_abnormal_findings_on_radiological_and_other_examination_of_musculoskeletal_system	0.246492	0.0558273	0.0838099	0.11468	0.0353511	-0.202861	0.378304	0.0763035	0.370481	0.000247167	9.1046e-08	0.566639	0.867021	0.0610013	0.0638727	-0.0255075	0.0405743	-0.222539	1.75955	0.0814282	0.350284	0.0569166	4.82584e-09	0.662045
793.2_Nonspecific_abnormal_findings_on_radiological_and_other_examination_of_other_intrathoracic_organs__echocardiogram__etc_	0.226743	0.0451698	0.24625	0.161832	0.0354329	0.105529	0.291654	0.0549067	0.38697	7.5706e-12	9.69329e-20	0.000604066	0.26483	0.0490731	0.226849	-0.307463	0.039361	0.086263	0.837124	0.0587851	0.367435	0.364418	4.02653e-23	0.00156373
794.0_Abnormal_results_of_other_function_studies__bladder__pancreas__placenta__spleen__etc_	0.0117065	-0.151274	-1.37409	-0.141769	-0.177451	-1.82361	0.165182	-0.125097	-0.924573	0.881161	9.71746e-30	2.08237e-09	-1.24891	-0.151897	-1.37517	-3.21729	-0.17794	-1.82467	0.719474	-0.125854	-0.925669	0.213659	2.90994e-30	2.02013e-09
797.0_Shock	0.41825	0.0598472	0.53624	0.196593	0.0238211	0.0338192	0.639906	0.0958733	1.03866	0.000217044	0.00113024	0.036448	-12.3972	0.0654052	0.494914	-712.099	0.0294008	-0.00699527	687.304	0.10141	0.996824	0.972298	0.000370225	0.0532797
797.1_Cardiogenic_shock	0.339082	0.0841607	1.34585	0.183267	0.0572383	0.942853	0.494897	0.111083	1.74885	1.99684e-05	8.95844e-10	5.93124e-11	-12.9554	0.0886504	1.31223	-690.52	0.061734	0.909536	664.61	0.115567	1.71492	0.970106	1.08054e-10	1.69372e-10
798.0_Malaise_and_fatigue	0.200327	0.0275374	-0.000371277	0.170325	0.0232411	-0.0655978	0.230328	0.0318337	0.0648553	3.90864e-39	3.39297e-36	0.991099	0.286433	0.0310944	-0.016592	0.0353225	0.0268111	-0.0817539	0.537543	0.0353777	0.04857	0.0253739	6.12119e-46	0.617737
798.1_Chronic_fatigue_syndrome	0.139556	-0.0198138	-0.88917	0.0739173	-0.0286782	-1.054	0.205196	-0.0109494	-0.724339	3.08483e-05	1.18176e-05	3.98009e-26	-0.440796	-0.0178454	-0.899619	-1.13908	-0.0266629	-1.06437	0.257493	-0.00902783	-0.734866	0.216002	7.2884e-05	9.94012e-27
8.0_Intestinal_infection	0.257097	0.01469	0.023722	0.181601	0.00403565	-0.142218	0.332592	0.0253443	0.189662	2.4799e-11	0.00688489	0.779334	0.167597	0.0189426	0.00215123	-0.49333	0.00831503	-0.163638	0.828525	0.0295701	0.16794	0.619185	0.000476832	0.97971
8.5_Bacterial_enteritis	0.170494	0.030842	-0.0379618	0.133693	0.0255622	-0.117675	0.207296	0.0361217	0.041751	1.08514e-19	2.3708e-30	0.350614	1.02843	0.0353112	-0.0493724	0.809265	0.0300431	-0.129025	1.2476	0.0405794	0.0302801	3.68012e-20	2.01618e-39	0.224413
8.51_Intestinal_e_coli	0.105242	0.0403852	-0.407408	-0.201038	-0.00421776	-1.08833	0.411523	0.0849882	0.273513	0.500647	0.0759598	0.240923	-13.0063	0.0411776	-0.417539	-1190.32	-0.00321799	-1.09798	1164.31	0.0855732	0.262904	0.982725	0.0690799	0.229097
8.52_Intestinal_infection_due_to_C__difficile	0.404555	0.0647607	0.174474	0.344257	0.0548589	0.0403763	0.464853	0.0746625	0.308572	1.70236e-39	1.2881e-37	0.0107692	-0.627018	0.070626	0.135096	-1.5068	0.0607348	0.00117176	0.25276	0.0805172	0.269019	0.162454	1.67809e-44	0.0480289
8.6_Viral_Enteritis	0.255477	0.0309789	-0.0968928	0.201515	0.0231001	-0.215971	0.30944	0.0388577	0.0221854	1.70832e-20	1.29337e-14	0.110756	0.252773	0.035332	-0.118874	-0.215012	0.0274731	-0.237833	0.720558	0.0431909	8.44502e-05	0.289559	1.23372e-18	0.0501629
8.7_Intestinal_infection_due_to_protozoa	0.016927	0.0196088	0.607888	-0.209552	-0.010891	0.123997	0.243406	0.0501087	1.09178	0.883536	0.207636	0.0138085	0.0968124	0.019984	0.606821	-1.88274	-0.0103762	0.123198	2.07637	0.0503442	1.09044	0.923636	0.197014	0.0139229
80.0_Postoperative_infection	0.358976	0.0196805	0.123304	0.334476	0.0161446	0.0689832	0.383476	0.0232163	0.177624	2.26973e-181	1.04296e-27	8.62774e-06	0.279433	0.0255265	0.0914482	0.0711081	0.0219985	0.0372395	0.487758	0.0290546	0.145657	0.00856454	1.20198e-45	0.000945067
800.0_Fracture_of_lower_limb	0.250489	0.0158741	-0.448493	0.171444	0.00463012	-0.631011	0.329535	0.027118	-0.265975	5.2661e-10	0.00565656	1.46377e-06	-1.27996	0.0191882	-0.470862	-2.66937	0.00798529	-0.653262	0.10945	0.0303911	-0.288462	0.0709856	0.000787919	4.20113e-07
800.1_Fracture_of_neck_of_femur	0.0869237	0.091561	-0.242067	-0.0317272	0.0716174	-0.496987	0.205575	0.111505	0.0128539	0.151039	2.29497e-19	0.0627249	-12.6816	0.0922278	-0.251228	-431.883	0.0723401	-0.505929	406.52	0.112115	0.00347273	0.952719	9.9768e-20	0.0532065
800.2_Fracture_of_unspecified_part_of_femur	0.405859	0.0299672	0.374037	0.239914	0.00516664	0.00151109	0.571805	0.0547678	0.746563	1.63853e-06	0.0178711	0.0490779	-13.1432	0.0351833	0.334842	-723.829	0.0104243	-0.0372948	697.543	0.0599422	0.706978	0.971085	0.00534995	0.0778094
800.3_Fracture_of_tibia_and_fibula	0.115318	0.000501727	0.370074	0.0263417	-0.0114096	0.179018	0.204295	0.0124131	0.56113	0.0110785	0.934204	0.000146788	-1.15019	0.00161087	0.360487	-2.54038	-0.0102411	0.169559	0.240001	0.0134628	0.551416	0.10489	0.789939	0.000215122
800.4_Fracture_of_patella	0.172	0.0431884	0.922119	0.0202986	0.0209533	0.574993	0.323701	0.0654236	1.26925	0.0262684	0.000140698	1.9241e-07	-0.553303	0.0454862	0.90685	-2.52245	0.0233175	0.559988	1.41584	0.0676549	1.25371	0.581823	5.78303e-05	2.98782e-07
801.0_Fracture_of_ankle_and_foot	0.130528	0.0132604	0.318858	0.040026	0.000862039	0.124696	0.221031	0.0256587	0.513019	0.00470174	0.0360611	0.0012877	-1.05401	0.0146763	0.307709	-2.44438	0.0023345	0.11369	0.33636	0.0270182	0.501728	0.13733	0.0197693	0.00188069
801.1_Fracture_of_foot	0.124623	-0.0191744	0.700618	-0.249771	-0.0681136	-0.126479	0.499017	0.0297648	1.52771	0.514138	0.442538	0.0968647	-12.8401	-0.0183561	0.690407	-1182.57	-0.0670258	-0.13621	1156.89	0.0303135	1.51702	0.982835	0.459776	0.10163
802.0_Fracture_of_pelvis	-0.0638446	0.0337772	0.35678	-0.231591	0.0107623	0.00945418	0.103902	0.0567921	0.704105	0.455689	0.0040212	0.0440816	-0.501952	0.0323203	0.360663	-2.47237	0.00943953	0.0135252	1.46847	0.0552012	0.7078	0.617576	0.0056306	0.0417174
803.0_Fracture_of_upper_limb	0.0659884	-0.00586396	0.0413454	-0.0454573	-0.0206331	-0.196763	0.177434	0.00890515	0.279453	0.245837	0.436458	0.733607	-0.0434245	-0.0048249	0.0367248	-1.03341	-0.0195213	-0.201254	0.946559	0.00987151	0.274703	0.931489	0.519922	0.762301
803.1_Fracture_of_humerus	0.220693	0.0431117	0.0458443	0.11068	0.0266808	-0.193189	0.330706	0.0595426	0.284878	8.4311e-05	2.70968e-07	0.706989	-12.9899	0.0457038	0.0250025	-443.215	0.0293257	-0.213812	417.235	0.0620819	0.263817	0.95281	4.51665e-08	0.837419
803.2_Fracture_of_radius_and_ulna	-0.0288037	0.0388993	-0.679977	-0.0918658	0.0299435	-0.823897	0.0342584	0.0478552	-0.536057	0.370671	1.69447e-17	2.04001e-20	-1.75341	0.0375722	-0.679148	-3.14126	0.0286724	-0.822996	-0.365568	0.046472	-0.535299	0.0132778	1.29133e-16	2.17264e-20
803.3_Fracture_of_clavicle_or_scapula	0.0301297	0.00297744	0.967018	-0.0770047	-0.0110207	0.725646	0.137264	0.0169755	1.20839	0.581492	0.676758	4.08534e-15	-13.274	0.00237133	0.963393	-441.556	-0.011544	0.722128	415.008	0.0162867	1.20466	0.951561	0.73838	5.02382e-15
804.0_Fracture_of_hand_or_wrist	0.0513422	-0.0136777	0.657959	-0.023035	-0.0233137	0.496618	0.125719	-0.00404172	0.8193	0.17607	0.00540165	1.31865e-15	-1.60096	-0.0137513	0.653352	-2.9897	-0.0233307	0.49208	-0.212216	-0.00417183	0.814623	0.0238542	0.00490012	2.01699e-15
805.0_Fracture_of_vertebral_column_without_mention_of_spinal_cord_injury	0.146685	0.0221754	0.414033	0.0571813	0.00968303	0.221049	0.23619	0.0346677	0.607018	0.00131758	0.000502973	2.61132e-05	-0.620662	0.0240513	0.401548	-1.75805	0.0116084	0.208713	0.516725	0.0364942	0.594382	0.284829	0.000151578	4.478e-05
807.0_Fracture_of_ribs	0.0591503	0.0243537	0.975844	-0.0439426	0.0102746	0.74222	0.162243	0.0384329	1.20947	0.260782	0.00069816	2.6837e-16	-1.46234	0.0245041	0.970195	-3.42649	0.010492	0.7367	0.501821	0.0385163	1.20369	0.144506	0.000609068	3.82872e-16
809.0_Fracture_of_unspecified_bones	-0.0191696	0.0273505	0.401614	-0.208112	0.00157206	0.00630178	0.169773	0.0531289	0.796926	0.842379	0.0375724	0.046458	-0.268609	0.0267973	0.402623	-2.24207	0.0011566	0.00753265	1.70485	0.052438	0.797714	0.789645	0.0405234	0.0457891
81.0_Infection_inflammation_of_internal_prosthetic_device__implant__and_graft	0.327989	0.0153636	0.247032	0.281713	0.00877386	0.144835	0.374265	0.0219534	0.34923	7.11207e-44	4.88798e-06	2.1622e-06	-0.100757	0.020326	0.21803	-0.567211	0.01375	0.115952	0.365698	0.0269021	0.320107	0.672031	1.37775e-09	2.83505e-05
817.0_Concussion	-0.154711	0.00831027	0.837655	-0.380606	-0.0204202	0.355593	0.0711835	0.0370407	1.31972	0.179484	0.570769	0.000659874	-12.8389	0.00472968	0.844955	-720.902	-0.023778	0.363047	695.224	0.0332374	1.32686	0.97165	0.745048	0.000589265
818.0_Intracranial_hemorrhage__injury_	0.200647	0.018707	0.839899	0.0583248	-0.00112507	0.516716	0.342969	0.0385392	1.16308	0.00572424	0.0644903	3.51296e-07	-0.0689677	0.0217587	0.823233	-1.46682	0.00198303	0.500297	1.32889	0.0415343	1.14617	0.922964	0.0310445	5.84208e-07
819.0_Skull_and_face_fracture_and_other_intercranial_injury	0.0967644	-0.0308975	0.913713	0.0431566	-0.0378076	0.792329	0.150372	-0.0239874	1.0351	0.000403449	1.88928e-18	2.91601e-49	-0.0946408	-0.0295058	0.907354	-0.562111	-0.0363866	0.786028	0.37283	-0.0226251	1.02868	0.691514	4.29164e-17	1.19989e-48
830.0_Dislocation	0.0903579	-0.0120748	0.523823	0.0521246	-0.0170844	0.441333	0.128591	-0.00706522	0.606314	3.62076e-06	2.31063e-06	1.47107e-35	-0.331842	-0.0109461	0.517214	-0.719972	-0.0159317	0.434771	0.0562871	-0.00596046	0.599657	0.0937916	1.68382e-05	9.51859e-35
835.0_Internal_derangement_of_knee	0.105829	-0.00829395	0.402751	0.0781698	-0.0119507	0.343358	0.133487	-0.00463718	0.462144	6.41869e-14	8.77241e-06	2.61866e-40	-0.122598	-0.00672677	0.39506	-0.379192	-0.0103672	0.335707	0.133996	-0.00308635	0.454413	0.349041	0.000292764	6.7208e-39
836.0_Traumatic_arthropathy	0.231072	0.0195166	0.558033	0.121824	0.00411575	0.316786	0.34032	0.0349175	0.79928	3.39018e-05	0.0130008	5.79801e-06	0.107421	0.0232471	0.53898	-0.882746	0.00788472	0.297934	1.09759	0.0386096	0.780025	0.831614	0.00301789	1.17329e-05
840.0_Sprains_and_strains	-0.04518	-0.0251262	0.36459	-0.137616	-0.0368987	0.170926	0.0472564	-0.0133536	0.558254	0.338078	2.87511e-05	0.000224429	-0.549012	-0.0263381	0.366417	-1.53561	-0.0380327	0.172813	0.437582	-0.0146436	0.560022	0.27542	1.01391e-05	0.000207718
840.3_Joint_ligament_sprain	-0.0526751	-0.0283656	0.336766	-0.179775	-0.0445316	0.0708941	0.0744247	-0.0121997	0.602637	0.416628	0.00058372	0.0130433	-0.622407	-0.0297508	0.338854	-2.01645	-0.0458065	0.0730594	0.771641	-0.0136951	0.604648	0.381534	0.000281497	0.0124649
850.0_Hemorrhage_or_hematoma_complicating_a_procedure	0.153378	0.0299523	0.0114273	0.130273	0.0266809	-0.0381758	0.176484	0.0332237	0.0610303	1.06414e-38	5.25537e-72	0.651612	0.234198	0.0326494	-0.000788005	0.0381317	0.0293888	-0.0503413	0.430265	0.0359101	0.0487653	0.0192247	9.35978e-86	0.975136
851.0_Complications_of_transplants_and_reattached_limbs	0.30155	0.0605948	0.131724	0.280828	0.057346	0.0866284	0.322271	0.0638436	0.17682	6.20537e-179	1.44215e-292	1.03405e-08	-0.193481	0.0650772	0.102977	-0.427697	0.0618363	0.0579861	0.0407354	0.068318	0.147969	0.105429	0	7.2566e-06
853.0_Complication_of_colostomy_or_enterostomy	0.379687	0.033582	0.288477	0.309016	0.0230696	0.131776	0.450359	0.0440943	0.445178	6.28271e-26	3.8211e-10	0.000308352	-0.26765	0.0390347	0.25286	-1.07329	0.0285352	0.0963455	0.537987	0.0495342	0.409375	0.514955	3.17611e-13	0.00154309
854.0_Complications_of_cardiac_vascular_device__implant__and_graft	0.330278	0.0581635	0.795407	0.298214	0.0531484	0.722227	0.362342	0.0631785	0.868587	1.22567e-90	2.20069e-114	1.05786e-100	0.230801	0.0633433	0.764699	-0.0690141	0.0583356	0.691637	0.530615	0.068351	0.837762	0.13135	1.09682e-135	1.62545e-93
857.0_Mechanical_complication_of_unspecified_genitourinary_device__implant__and_graft	0.245962	0.0275579	0.237484	0.20094	0.0211145	0.139778	0.290985	0.0340014	0.335189	9.39356e-27	5.17951e-17	1.89886e-06	0.693549	0.0323182	0.217581	0.381047	0.0258856	0.119977	1.00605	0.0387508	0.315185	1.36243e-05	7.05602e-23	1.24715e-05
858.0_Complication_of_internal_orthopedic_device	0.327213	0.0576926	-0.0703508	0.300157	0.0534468	-0.130083	0.354269	0.0619384	-0.0106183	3.31577e-124	2.88332e-156	0.0209782	-0.269076	0.0625476	-0.101376	-0.586051	0.0583112	-0.160997	0.0478982	0.0667839	-0.0417542	0.0961539	3.99002e-184	0.000860478
859.0_Complication_due_to_other_implant_and_internal_device	0.262644	0.0386371	-0.146585	0.233761	0.0343702	-0.210307	0.291528	0.0429041	-0.0828626	4.74278e-71	1.8034e-70	6.52403e-06	-0.0199697	0.0427312	-0.16995	-0.306407	0.0384765	-0.233581	0.266468	0.046986	-0.106319	0.891312	2.95048e-86	1.65171e-07
860.0_Bone_marrow_or_stem_cell_transplant	0.225323	-0.0296603	0.684944	0.0499038	-0.0529061	0.290677	0.400741	-0.00641452	1.07921	0.0118177	0.0123912	0.000661718	-13.3475	-0.02735	0.666761	-720.952	-0.0504893	0.272774	694.257	-0.00421075	1.06075	0.970508	0.0205241	0.000910131
870.0_Open_wounds_of_head__neck__and_trunk	0.306757	-0.035652	1.06554	0.184594	-0.0519425	0.771958	0.42892	-0.0193615	1.35912	8.58586e-07	1.79147e-05	1.13024e-12	-0.592122	-0.0316305	1.0403	-1.98702	-0.04788	0.746962	0.802779	-0.015381	1.33363	0.405417	0.00013609	3.62891e-12
870.1_Open_wound_or_laceration_of_eye_or_eyelid	0.134396	0.01151	0.938779	0.0613097	0.00161806	0.772626	0.207483	0.0214019	1.10493	0.000313232	0.0225743	1.67784e-28	-0.225784	0.0133945	0.927872	-0.972591	0.00353866	0.761833	0.521023	0.0232504	1.09391	0.553475	0.00772929	6.44311e-28
870.2_Open_wound_of_ear	-0.0490789	-0.00495119	0.943261	-0.182901	-0.0219961	0.648161	0.0847432	0.0120937	1.23836	0.472257	0.569134	3.73214e-10	0.279336	-0.00538254	0.946766	-0.714297	-0.0223429	0.651772	1.27297	0.0115778	1.24176	0.581635	0.533932	3.16662e-10
870.3_Other_open_wound_of_head_and_face	0.13695	0.0207235	0.738451	0.106446	0.0165094	0.671126	0.167454	0.0249375	0.805777	1.37583e-18	5.49667e-22	1.6387e-102	-0.634164	0.0224031	0.726761	-1.02134	0.0182057	0.659491	-0.246986	0.0266004	0.79403	0.00132619	1.30295e-25	1.62625e-99
870.4_Open_wound_of_nose_and_sinus	0.0164807	0.0217704	0.703906	-0.0912802	0.00720314	0.471848	0.124242	0.0363377	0.935965	0.764366	0.0033993	2.76151e-09	-13.2115	0.0209974	0.701262	-445.914	0.00651293	0.469339	419.491	0.0354819	0.933185	0.952281	0.0044936	3.09789e-09
870.5_Open_wound_of_lip_and_mouth	0.0366789	-0.00780025	0.478047	-0.0490958	-0.0189813	0.295599	0.122454	0.00338078	0.660496	0.401964	0.17152	2.81471e-07	-0.600125	-0.00770542	0.47492	-1.58478	-0.0188245	0.292569	0.384528	0.00341367	0.65727	0.23226	0.174389	3.31501e-07
870.6_Open_wound_of_neck	0.209647	-0.0312137	0.44642	0.0623651	-0.0507633	0.122803	0.356929	-0.0116641	0.770037	0.00527257	0.00175185	0.00685692	-0.935403	-0.0286538	0.429928	-2.90415	-0.0481227	0.106561	1.03334	-0.00918488	0.753296	0.351734	0.00391888	0.0091649
870.8_Open_wound_of_genital_organs	0.0341293	-0.0561034	-0.458271	-0.196706	-0.0868408	-0.984463	0.264964	-0.025366	0.0679214	0.771981	0.000347001	0.0878277	0.527626	-0.0547371	-0.459307	-0.886959	-0.0853412	-0.985343	1.94221	-0.024133	0.0667294	0.464751	0.000455748	0.0870191
871.0_Open_wounds_of_extremities	0.0763029	-0.00898019	0.810011	0.0502231	-0.0123775	0.752443	0.102383	-0.00558284	0.867578	9.78766e-09	2.20992e-07	2.04176e-167	-0.539076	-0.00823884	0.803953	-0.831006	-0.0116194	0.746421	-0.247146	-0.00485824	0.861486	0.000295455	1.7827e-06	3.78596e-165
871.3_Open_wound_of_foot_except_toe_s__alone	0.249863	-0.0120202	0.243796	0.125572	-0.0288705	-0.0290717	0.374154	0.00483012	0.516664	8.14345e-05	0.16207	0.0799206	-0.0670445	-0.00817918	0.223312	-1.20995	-0.0249817	-0.049317	1.07587	0.00862329	0.495941	0.908466	0.340043	0.108402
871.4_Open_wound_of_toe_s_	0.186834	0.00329073	0.763197	0.0036239	-0.0215031	0.353213	0.370044	0.0280845	1.17318	0.0456373	0.79476	0.000263746	-0.349481	0.00588013	0.747711	-2.32311	-0.0188294	0.338042	1.62415	0.0305896	1.15738	0.728545	0.64092	0.000347238
[truncated: 60 more rows]
